# Supplementary material for: Likweli: A remarkable new species of Colobus monkey from the Lomami National Park, Democratic Republic of Congo
Source: PLoS One. 2026 Jul 15;21(7):e0349857. doi: 10.1371/journal.pone.0349857 (PMC13372154; doi:10.1371/journal.pone.0349857)
Supplement: S1 File — (XLSX) [file pone.0349857.s001.xlsx]

## Sheet: Table A Comparative sample
	Table A. List of skeletal specimens examined for comparative morphological study and presented index values for all specimens.
	Species	Specimen ID	Subspecies	Sex	Cranial Geo. Mean	Airorhynchy	Petrous Shape	Palate Shape	Rel. Corpus Depth	I1 MD / M1 MD	C1 / M1 Area	P4 MD / M1 MD	M2 Shape (MD / MBL)
	Colobus congoensis	YPM MAM 17306	Colobus congoensis	female	26.87	1.97087	1.39326	1.09466	0.549312	0.746753	0.787338	0.672078	1.30769
	Colobus congoensis	YPM MAM 17308	Colobus congoensis	female	28.5336	1.98302	1.37632	1.06377	0.597892	–	–	–	–
	Colobus congoensis	YPM MAM 17307	Colobus congoensis	male	29.1134	2.12073	1.32299	1.11144	0.554384	0.721966	1.01495	0.642089	1.29831
	Colobus angolensis	AMNH M-52142	Colobus angolensis cottoni	female	30.8641	2.0525	1.26838	1.16969	0.626618	–	0.895494	0.786408	1.18087
	Colobus angolensis	AMNH M-52143	Colobus angolensis cottoni	female	30.3792	2.09047	1.6357	1.18055	0.606335	0.742814	0.937572	0.685325	1.28729
	Colobus angolensis	AMNH M-52169	Colobus angolensis cottoni	female	31.1388	2.2082	1.48539	1.35698	0.628156	0.734059	0.982773	0.762053	1.20938
	Colobus angolensis	AMNH M-52190	Colobus angolensis cottoni	female	30.0216	2.13761	1.30511	1.23908	0.628548	0.710443	0.864516	0.786392	1.29144
	Colobus angolensis	AMNH M-52197	Colobus angolensis cottoni	female	28.937	1.98503	1.31536	1.20637	0.613401	0.742718	0.732206	0.728155	1.27547
	Colobus angolensis	AMNH M-52202	Colobus angolensis cottoni	female	29.6173	2.11162	1.21748	1.29484	0.618558	0.798246	0.948412	0.672515	1.14218
	Colobus angolensis	AMNH M-81308	Colobus angolensis palliatus	female	33.5738	2.11088	1.42419	1.18311	0.598681	0.748966	0.929166	0.729655	–
	Colobus angolensis	FMNH 27276	Colobus angolensis palliatus	female	30.5867	2.1361	–	1.23874	0.594376	0.68437	1.09288	0.742033	1.17162
	Colobus angolensis	MCZ 22624	Colobus angolensis palliatus	female	32.4	2.08996	–	1.25348	0.655247	0.772727	0.921217	0.804075	1.18357
	Colobus angolensis	MCZ 22629	Colobus angolensis palliatus	female	31.5322	2.12164	–	1.22854	0.580358	0.678344	0.784399	0.77707	1.15199
	Colobus angolensis	NMW 4434/B5475	Colobus angolensis cottoni	female	29.0772	2.14621	1.29525	1.11854	0.56436	0.637209	1.02969	0.705426	1.20035
	Colobus angolensis	AMNH M-52163	Colobus angolensis cottoni	male	33.7762	2.19505	1.49266	1.24773	0.697532	0.8432	1.46719	0.8096	–
	Colobus angolensis	AMNH M-52165	Colobus angolensis cottoni	male	31.4759	2.2386	1.47524	1.1602	0.597919	0.719457	1.10685	0.773756	1.20169
	Colobus angolensis	AMNH M-52174	Colobus angolensis cottoni	male	33.6826	2.19881	1.49305	1.21276	0.654047	0.727273	1.29773	0.731469	1.19169
	Colobus angolensis	AMNH M-52189	Colobus angolensis cottoni	male	32.3627	2.19592	1.20068	1.22797	0.651676	0.709117	1.46063	0.725036	–
	Colobus angolensis	AMNH M-52196	Colobus angolensis cottoni	male	31.7991	2.23809	1.3277	1.14616	0.682723	0.772926	1.21054	0.708879	1.24658
	Colobus angolensis	AMNH M-52201	Colobus angolensis cottoni	male	32.2679	2.12612	1.32914	1.2922	0.677143	0.817204	1.6641	0.803379	1.22347
	Colobus angolensis	AMNH M-86704	Colobus angolensis angolensis	male	32.7039	1.96694	1.39583	1.21253	0.580054	0.843077	1.12802	0.686154	1.14456
	Colobus angolensis	MCZ 22353	Colobus angolensis palliatus	male	33.5155	2.10176	–	1.31855	0.6039	0.769634	–	0.713351	1.14091
	Colobus angolensis	MCZ 22625	Colobus angolensis palliatus	male	–	2.06485	–	1.20039	–	0.694268	1.2225	0.799363	1.16323
	Colobus angolensis	MCZ 39392	Colobus angolensis palliatus	male	–	2.08846	–	1.29626	–	0.706161	1.11201	0.796209	1.28943
	Colobus angolensis	NMW 4446/ST 653	Colobus angolensis cottoni	male	33.4735	2.17985	1.50108	1.18099	0.654249	0.735632	1.30812	0.682471	1.23913
	Colobus angolensis	NMW 7113/B5789	Colobus angolensis cottoni	male	32.3767	2.19634	1.275	1.22199	0.62298	0.721264	1.4441	0.762931	1.24359
	Colobus angolensis	NMW 7115/ST 652	Colobus angolensis ruwenzorii	male	32.3118	2.1579	1.35355	1.30985	0.692937	0.684132	1.39421	0.741018	–
	Colobus guereza	AMNH M-81069	Colobus guereza dodingae	female	32.2078	2.08588	1.3046	1.29557	0.633698	0.754076	1.06562	0.773098	1.17578
	Colobus guereza	AMNH M-82423	Colobus guereza occidentalis	female	31.98	2.29038	1.47578	1.41339	0.620701	0.721037	0.864813	0.76372	1.16856
	Colobus guereza	FMNH 17698	Colobus guereza kikuyuensis	female	30.5373	2.08741	–	1.29448	0.583876	0.751397	0.724693	0.684358	1.17344
	Colobus guereza	FMNH 35116	Colobus guereza kikuyuensis	female	31.487	2.10197	–	1.49544	0.716803	0.698864	0.663917	0.728693	1.12299
	Colobus guereza	NMK OM 3086	Colobus guereza kikuyuensis	female	30.423	2.08282	1.19935	1.36628	0.695197	0.752187	0.813485	0.706997	1.18998
	Colobus guereza	NMK OM 3089	Colobus guereza kikuyuensis	female	31.4691	2.15106	1.43494	1.3633	0.631413	0.739745	0.838869	0.779349	1.21304
	Colobus guereza	NMK OM 3091	Colobus guereza kikuyuensis	female	–	–	–	–	–	–	–	–	1.26368
	Colobus guereza	NMK OM 3093	Colobus guereza kikuyuensis	female	30.8732	2.0534	1.37277	1.35752	0.638741	0.761506	1.01293	0.757322	1.20376
	Colobus guereza	NMK OM 3094	Colobus guereza kikuyuensis	female	30.6457	2.16093	1.3138	1.41748	0.675788	0.732064	0.770388	0.696925	1.30637
	Colobus guereza	NMK OM 3095	Colobus guereza kikuyuensis	female	–	2.05821	1.45216	1.16202	–	0.678977	1.01602	0.765625	1.22364
	Colobus guereza	NMK OM 3096	Colobus guereza kikuyuensis	female	31.2159	2.07533	1.29059	1.39095	0.678821	0.707113	0.825842	0.751743	1.25871
	Colobus guereza	NMK OM 9143	Colobus guereza subsp. indet.	female	30.3147	2.15679	1.23877	1.49173	0.599048	–	0.871154	0.731908	1.15917
	Colobus guereza	NMW 4429	Colobus guereza kikuyuensis	female	31.9019	2.09711	1.26282	1.30227	0.652939	0.784978	1.18334	0.759941	1.21864
	Colobus guereza	NMW 4698	Colobus guereza occidentalis	female	–	–	1.14648	–	–	–	–	–	1.29202
	Colobus guereza	AMNH M-52251	Colobus guereza occidentalis	male	31.799	2.24655	1.507	1.53595	0.682726	0.773196	1.79207	0.752577	1.13772
	Colobus guereza	AMNH M-81070	Colobus guereza guereza	male	34.0775	2.27193	1.42915	1.43122	0.712494	0.72973	1.06866	0.819346	–
	Colobus guereza	AMNH M-82429	Colobus guereza occidentalis	male	32.7109	2.06906	1.49628	1.39163	0.697321	0.728395	1.05606	0.75	1.23652
	Colobus guereza	FMNH 17697	Colobus guereza kikuyuensis	male	33.1863	2.29797	–	1.44961	0.63008	0.750704	1.03591	0.7	1.12054
	Colobus guereza	FMNH 35118	Colobus guereza kikuyuensis	male	32.776	2.2664	–	1.4096	0.65902	0.758865	1.27117	0.668085	1.15
	Colobus guereza	NMK OM 3072	Colobus guereza kikuyuensis	male	34.4031	2.19993	1.42727	1.35892	0.67988	0.670471	1.10859	0.723252	1.33388
	Colobus guereza	NMK OM 3078	Colobus guereza kikuyuensis	male	33.0564	2.12778	1.37165	1.30452	0.735411	0.695418	1.09599	0.67655	1.295
	Colobus guereza	NMK OM 3125	Colobus guereza kikuyuensis	male	32.7867	2.20834	1.51363	1.38688	0.724073	0.627095	1.13156	0.698324	1.21774
	Colobus guereza	NMW 4693	Colobus guereza occidentalis	male	32.8221	2.21293	1.19573	1.32021	0.647429	0.697222	–	0.752778	1.2144
	Colobus guereza	NMW 4694	Colobus guereza occidentalis	male	33.816	2.29312	1.19322	1.31349	0.564229	–	1.27155	0.755614	1.19852
	Colobus guereza	NMW 4695	Colobus guereza occidentalis	male	33.8869	2.23797	1.32185	1.4904	0.695548	–	1.59973	0.768293	1.20498
	Colobus guereza	NMW 4696	Colobus guereza occidentalis	male	34.378	2.16173	1.28175	1.32979	0.631219	–	1.40837	0.770893	1.1682
	Colobus guereza	NMW 4697	Colobus guereza occidentalis	male	30.8713	2.30324	1.18824	1.42477	0.627767	0.833837	1.18056	0.780967	1.21644
	Colobus polykomos	AMNH M-265834	Colobus polykomos polykomos	female	31.5974	2.10353	1.31727	1.22319	0.616824	0.886297	1.23963	0.78863	1.18257
	Colobus polykomos	MCZ 24776	Colobus polykomos polykomos	female	30.7912	2.08056	–	1.10847	0.642716	0.701881	1.22371	0.742402	1.17898
	Colobus polykomos	MCZ 46368	Colobus polykomos polykomos	female	32.2212	2.08577	–	1.15818	0.635296	0.837838	0.963912	0.666667	1.14958
	Colobus polykomos	RMCA 81.007-M-0090	Colobus polykomos polykomos	female	31.0272	2.03684	1.38083	1.1737	0.632993	0.756204	1.17706	0.735766	1.13322
	Colobus polykomos	RMCA 81.007-M-0093	Colobus polykomos polykomos	female	29.0486	2.11295	1.38175	1.17109	0.603817	–	1.18754	0.731066	1.17827
	Colobus polykomos	RMCA 81.007-M-0096	Colobus polykomos polykomos	female	29.934	2.04135	1.26731	1.23533	0.622369	0.773498	1.03743	0.713405	1.21603
	Colobus polykomos	RMCA 81.007-M-0099	Colobus polykomos polykomos	female	30.7408	1.98062	1.55736	1.21137	0.651902	–	–	–	1.11364
	Colobus polykomos	RMCA 81.007-M-0100	Colobus polykomos polykomos	female	29.9096	2.06586	1.31417	1.07433	0.652968	–	1.04792	0.723301	1.1329
	Colobus polykomos	RMCA 81.007-M-0105	Colobus polykomos polykomos	female	30.8306	2.11693	1.35407	1.23513	0.693142	0.693038	1.12315	0.756329	1.06951
	Colobus polykomos	RMCA 81.007-M-0107	Colobus polykomos polykomos	female	29.7438	2.08884	1.33586	1.24694	0.6129	0.836672	1.05741	0.719569	1.18135
	Colobus polykomos	AMNH M-89371	Colobus polykomos polykomos	male	32.3035	2.20389	1.57143	1.14955	0.685065	0.838039	1.34741	0.753343	1.09494
	Colobus polykomos	AMNH M-89393	Colobus polykomos polykomos	male	32.8914	2.19324	1.33898	1.17452	0.631168	0.736402	1.24761	0.740586	1.23316
	Colobus polykomos	AMNH M-89437	Colobus polykomos polykomos	male	34.0547	2.13383	1.36623	1.25863	0.685662	0.855769	1.08339	0.758242	1.18507
	Colobus polykomos	MCZ 46367	Colobus polykomos polykomos	male	33.0267	2.07161	–	1.41079	0.68702	0.870821	1.28219	0.761398	1.14125
	Colobus polykomos	RMCA 77.048-M-0040	Colobus polykomos polykomos	male	–	2.13645	1.38006	1.2934	–	0.782222	1.18296	0.684444	1.18259
	Colobus polykomos	RMCA 81.007-M-0086	Colobus polykomos polykomos	male	31.8104	2.13306	1.53493	1.17699	0.663934	0.805556	1.09438	0.80848	1.21761
	Colobus polykomos	RMCA 81.007-M-0088	Colobus polykomos polykomos	male	33.0169	2.11239	1.44307	1.19734	0.666326	0.812052	1.26887	0.708752	1.23549
	Colobus polykomos	RMCA 81.007-M-0089	Colobus polykomos polykomos	male	33.1133	2.08939	1.62799	1.16543	0.629354	0.751189	1.618	0.727417	1.05231
	Colobus polykomos	RMCA 81.007-M-0102	Colobus polykomos polykomos	male	–	–	1.44961	1.18061	–	0.765321	1.7322	0.756353	1.18395
	Colobus polykomos	RMCA 81.007-M-0103	Colobus polykomos polykomos	male	31.9381	2.022	1.23848	1.27449	0.552005	0.812874	1.35493	0.748503	1.23091
	Colobus polykomos	RMCA 81.007-M-0108	Colobus polykomos polykomos	male	34.1811	2.07984	1.29815	1.22891	0.69834	0.745377	1.34572	0.751067	1.10985
	Colobus polykomos	NMW 75650	Colobus polykomos polykomos	male	–	2.06597	1.25974	1.29394	–	0.692745	1.06106	0.739687	1.22712
	Colobus satanas	MCZ 23188	Colobus satanas anthracinus	female	30.9585	2.08524	–	1.11642	0.585946	0.819296	0.872424	0.745789	1.08804
	Colobus satanas	MCZ 23189	Colobus satanas anthracinus	female	32.0984	2.05755	–	1.15013	0.540837	0.756391	0.839964	0.723308	1.10458
	Colobus satanas	MCZ 23202	Colobus satanas anthracinus	female	–	2.06733	–	1.1869	–	0.821212	0.867921	0.7	1.11584
	Colobus satanas	MCZ 24094	Colobus satanas anthracinus	female	30.674	2.04421	–	1.2106	0.635066	0.725519	0.98322	0.735905	1.1088
	Colobus satanas	MCZ 24096	Colobus satanas anthracinus	female	30.9396	2.0059	–	1.23641	0.560448	0.917591	0.984945	0.735341	1.07035
	Colobus satanas	USNM 598556	Colobus satanas anthracinus	female	29.6916	2.07454	1.29604	1.09685	–	–	–	0.704204	–
	Colobus satanas	USNM 598559	Colobus satanas anthracinus	female	29.6449	2.16288	1.24588	1.20087	–	0.790541	0.84825	0.758446	–
	Colobus satanas	USNM 598560	Colobus satanas anthracinus	female	29.8637	2.06296	1.49371	1.11737	0.585327	0.809524	1.15937	0.751152	1.01272
	Colobus satanas	USNM 598561	Colobus satanas anthracinus	female	–	2.10309	1.55427	–	–	0.718289	–	0.750737	–
	Colobus satanas	AMNH M-167661	Colobus satanas anthracinus	male	–	–	1.38565	1.04093	–	0.727007	–	0.724088	1.09329
	Colobus satanas	AMNH M-236358	Colobus satanas anthracinus	male	30.1573	2.03314	1.15357	1.19746	0.623066	0.855385	1.1038	0.766154	1.01431
	Colobus satanas	AMNH M-89381	Colobus satanas anthracinus	male	31.1525	1.98865	1.42914	1.15751	0.590643	0.853659	0.950812	0.800305	1.08347
	Colobus satanas	FMNH 25311	Colobus satanas anthracinus	male	31.7041	2.10606	1.48463	1.20331	0.550718	0.787832	1.1517	0.762871	1.06323
	Colobus satanas	MCZ 19185	Colobus satanas anthracinus	male	31.9696	2.1455	–	1.07637	0.587745	0.8	1.02547	0.792366	1.08604
	Colobus satanas	MCZ 23190	Colobus satanas anthracinus	male	32.9929	2.03366	–	1.17688	0.641349	0.865948	1.1285	0.771957	1.10079
	Colobus satanas	MCZ 23200	Colobus satanas anthracinus	male	31.0403	2.07334	–	1.11502	0.563461	0.755994	0.957193	0.71086	1.07571
	Colobus satanas	USNM 598557	Colobus satanas anthracinus	male	30.5251	2.1513	1.30741	1.19587	–	0.791111	0.978251	0.708148	–
	Colobus satanas	USNM 598558	Colobus satanas anthracinus	male	–	2.15236	1.47966	1.23449	–	–	–	0.717125	–
	Colobus vellerosus	RMCA 34955	Colobus vellerosus	?	–	–	–	–	–	0.80618	–	–	1.12664
	Colobus vellerosus	RMCA 73.011-M-0159	Colobus vellerosus	?	–	–	–	–	–	0.839763	–	–	1.09238
	Colobus vellerosus	RMCA 73.009-M-0051	Colobus vellerosus	female	33.0059	2.05937	1.21041	1.33965	0.636552	–	–	–	1.18153
	Colobus vellerosus	RMCA 73.013-M-0234	Colobus vellerosus	female	32.4337	2.08942	1.46011	1.24422	0.677073	0.738636	1.1281	0.77983	1.14056
	Colobus vellerosus	RMCA 77.048-M-0044	Colobus vellerosus	male	35.4333	1.99457	1.56406	1.42763	0.635277	–	1.32443	0.728213	1.20543
	Piliocolobus badius	AMNH M-89421	Piliocolobus badius	female	28.725	1.90594	1.55651	1.19433	0.579635	0.701183	0.956858	0.721893	1.30965
	Piliocolobus badius	AMNH M-89422	Piliocolobus badius	female	28.4695	1.92226	1.81391	1.13942	0.629798	–	0.811416	0.666172	1.35432
	Piliocolobus badius	MCZ 24793	Piliocolobus badius	female	28.4423	1.98103	–	1.28099	0.553049	0.684288	0.766446	0.676946	1.28007
	Piliocolobus badius	MCZ 25810	Piliocolobus badius	female	27.7674	1.88332	–	1.11715	0.548485	0.728183	0.897332	0.706724	1.28816
	Piliocolobus badius	RMCA 83.042-M-0040	Piliocolobus badius	female	–	–	1.55994	1.15655	–	0.741507	1.05157	0.655835	1.35755
	Piliocolobus badius	RMCA 83.042-M-0048	Piliocolobus badius	female	27.9038	1.96421	1.53145	1.21414	0.59741	0.839204	0.995934	0.715161	1.23171
	Piliocolobus badius	RMCA 83.042-M-0049	Piliocolobus badius	female	28.3589	1.93583	1.56318	1.15726	0.612505	–	–	–	1.2955
	Piliocolobus badius	RMCA 83.042-M-0051	Piliocolobus badius	female	28.638	1.88666	1.58981	1.28336	0.603045	–	–	–	–
	Piliocolobus badius	USNM 477326	Piliocolobus badius	female	27.6841	1.89289	–	1.28175	0.575421	–	0.782664	0.7392	1.27079
	Piliocolobus badius	USNM 481792	Piliocolobus badius	female	28.3752	1.96965	–	1.16677	0.525458	0.776435	0.837725	0.728097	1.26667
	Piliocolobus badius	AMNH M-167484	Piliocolobus badius	male	–	1.91327	–	1.21405	–	–	–	–	1.20495
	Piliocolobus badius	AMNH M-89372	Piliocolobus badius	male	29.8999	1.96325	2.11495	1.39987	0.611373	0.693182	1.47374	0.691761	–
	Piliocolobus badius	MCZ 24080	Piliocolobus badius	male	30.3377	1.94243	–	1.24397	0.601891	0.738132	1.30986	0.716692	1.27428
	Piliocolobus badius	MCZ 24775	Piliocolobus badius	male	32.2717	1.92459	–	1.2524	0.602386	0.828571	1.18108	0.733333	1.35496
	Piliocolobus badius	MCZ 46375	Piliocolobus badius	male	29.217	1.9413	–	1.25057	0.586986	0.697997	1.43105	0.745763	1.37475
	Piliocolobus badius	RMCA 83.042-M-0008	Piliocolobus badius	male	30.404	1.94572	1.52951	1.15751	0.622945	0.742331	1.62472	0.691718	1.28711
	Piliocolobus badius	RMCA 83.042-M-0016	Piliocolobus badius	male	28.8198	1.90831	1.48079	1.15851	0.667597	0.714067	1.09117	0.721713	1.27652
	Piliocolobus badius	RMCA 83.042-M-0024	Piliocolobus badius	male	29.4434	2.05023	1.53117	1.38174	0.616778	–	1.3366	0.801902	1.29389
	Piliocolobus badius	RMCA 83.042-M-0027	Piliocolobus badius	male	31.0043	1.93976	1.49162	1.1961	0.644749	–	–	0.742284	–
	Piliocolobus badius	USNM 481795	Piliocolobus badius	male	31.0897	1.98018	–	1.28981	0.623357	0.786364	1.27713	0.687879	1.26847
	Piliocolobus badius	USNM 481797	Piliocolobus badius	male	30.0695	1.90251	–	1.18283	0.61624	0.658247	1.31365	0.67162	1.30962
	Piliocolobus foai	NMW 2553	Piliocolobus foai	male	32.7971	1.91494	1.26714	1.20644	0.621702	0.733032	1.84332	0.693816	1.22842
	Piliocolobus gordonorum	MCZ 26552	Piliocolobus gordonorum	female	28.6091	1.96296	–	1.18692	0.611693	0.800317	0.910254	0.692552	1.25953
	Piliocolobus gordonorum	MCZ 26553	Piliocolobus gordonorum	female	30.6504	1.92786	–	1.1828	0.63425	0.777778	1.02306	0.68254	1.22043
	Piliocolobus kirkii	MCZ 22735	Piliocolobus kirkii	female	28.4535	1.88782	–	1.10616	0.529285	–	0.744491	0.686179	1.28163
	Piliocolobus kirkii	MCZ 25011	Piliocolobus kirkii	female	27.7407	1.89605	–	1.03633	–	–	0.845721	0.743546	–
	Piliocolobus kirkii	USNM 452645	Piliocolobus kirkii	female	27.0613	1.85781	1.73674	1.12586	0.564274	0.787879	0.847569	0.71836	1.28302
	Piliocolobus kirkii	USNM 452646	Piliocolobus kirkii	female	26.8673	1.88387	1.46824	1.05656	0.551972	0.77305	0.951119	0.723404	1.27254
	Piliocolobus kirkii	RMCA 33099	Piliocolobus kirkii	female	28.7054	1.93941	1.57294	1.17615	0.54171	–	0.833056	–	1.17736
	Piliocolobus kirkii	RMCA 33101	Piliocolobus kirkii	female	28.248	1.79738	1.76488	1.16021	0.54411	–	–	0.743103	1.26523
	Piliocolobus kirkii	RMCA 33102	Piliocolobus kirkii	female	27.7273	1.90223	1.66731	1.12028	0.508886	–	0.823332	0.662058	1.28148
	Piliocolobus kirkii	USNM 16604	Piliocolobus kirkii	female	26.9566	1.91222	1.72202	1.03311	0.543837	0.707965	0.885822	–	1.23667
	Piliocolobus kirkii	RMCA 33090	Piliocolobus kirkii	male	28.4801	1.94481	1.70478	1.14444	0.622188	0.807131	1.41815	0.742301	1.36527
	Piliocolobus oustaleti	AMNH M-52257	Piliocolobus oustaleti	female	31.1283	1.92891	1.58357	1.27135	0.627724	0.741678	0.785619	0.656458	1.27835
	Piliocolobus oustaleti	AMNH M-52261	Piliocolobus oustaleti	female	29.3354	1.95084	1.33494	1.16939	0.569619	0.764463	0.898088	0.716253	1.18242
	Piliocolobus oustaleti	AMNH M-52275	Piliocolobus oustaleti	female	28.9387	1.96752	1.35931	1.13257	0.550819	0.836553	0.927299	0.771174	1.28718
	Piliocolobus oustaleti	AMNH M-52285	Piliocolobus oustaleti	female	31.6359	2.02834	1.45488	1.17598	0.573399	0.763984	0.95206	0.728513	1.31904
	Piliocolobus oustaleti	AMNH M-52327	Piliocolobus oustaleti	female	31.4289	1.97362	1.31394	1.25976	0.606448	0.762178	1.07545	0.7149	1.31535
	Piliocolobus oustaleti	AMNH M-52343	Piliocolobus oustaleti	female	30.3261	2.04173	1.40792	1.25122	0.599483	0.887701	0.823328	0.733957	1.2691
	Piliocolobus oustaleti	AMNH M-52345	Piliocolobus oustaleti	female	29.7731	2.05098	1.45922	1.17945	0.575352	0.80112	–	0.721289	1.27703
	Piliocolobus oustaleti	AMNH M-82426	Piliocolobus oustaleti	female	29.252	1.82884	1.38827	1.02317	0.471079	–	0.902064	–	1.27736
	Piliocolobus oustaleti	FMNH 51811	Piliocolobus oustaleti	female	29.2906	1.97416	–	1.21296	0.513817	0.693475	1.10635	0.719272	1.18629
	Piliocolobus oustaleti	AMNH M-52278	Piliocolobus oustaleti	male	33.1872	2.08673	1.90517	1.22886	0.634582	–	1.63849	0.678322	1.39671
	Piliocolobus oustaleti	AMNH M-52284	Piliocolobus oustaleti	male	31.785	2.09804	1.32717	1.21155	0.648105	0.720787	1.25928	0.696187	1.31789
	Piliocolobus oustaleti	AMNH M-52287	Piliocolobus oustaleti	male	31.6855	2.05617	1.46661	1.20845	0.679805	–	–	–	–
	Piliocolobus oustaleti	AMNH M-52288	Piliocolobus oustaleti	male	34.7238	2.15657	1.6068	1.34781	0.671298	0.781466	2.24563	0.751037	1.36
	Piliocolobus oustaleti	AMNH M-52298	Piliocolobus oustaleti	male	32.2544	2.17134	1.4992	1.34814	0.644562	–	–	–	–
	Piliocolobus oustaleti	AMNH M-52340	Piliocolobus oustaleti	male	31.9148	2.06192	1.55745	1.35145	0.671475	0.775342	1.55876	0.615068	1.35091
	Piliocolobus oustaleti	AMNH M-52342	Piliocolobus oustaleti	male	33.4846	2.01443	1.69638	1.40287	0.579072	–	–	–	–
	Piliocolobus oustaleti	AMNH M-52347	Piliocolobus oustaleti	male	32.4611	1.97604	1.63289	1.37383	0.628137	0.771831	1.55596	0.676056	1.39372
	Piliocolobus oustaleti	FMNH 24302	Piliocolobus oustaleti	male	30.8193	2.0234	–	1.312	0.534406	0.785032	1.57988	0.721338	1.2931
	Piliocolobus oustaleti	MCZ 31941	Piliocolobus oustaleti	male	29.7531	2.0173	–	1.27192	0.635901	0.791862	1.35382	0.72457	1.33333
	Piliocolobus rufomitratus	MCZ 31939	Piliocolobus rufomitratus	female	27.3578	1.89969	–	1.17519	0.565835	–	0.823832	0.686495	1.2426
	Piliocolobus semlikiensis	NMW 1718/B5851	Piliocolobus semlikiensis (syn. ellioti)*	female	31.5323	1.95996	1.41152	1.21457	0.591457	–	–	–	–
	Piliocolobus semlikiensis	NMW 2520	Piliocolobus semlikiensis (syn. ellioti)*	female	29.6758	1.94288	1.647	1.16967	0.595097	0.715421	0.906084	0.718601	1.3527
	Piliocolobus semlikiensis	NMW 2521	Piliocolobus semlikiensis (syn. ellioti)*	female	29.3351	1.99147	1.53191	1.22045	0.54099	0.778592	0.849241	0.73607	1.34191
	Piliocolobus semlikiensis	NMW 4447/B5493	Piliocolobus semlikiensis (syn. ellioti)*	female	30.4088	1.9277	1.53477	1.09758	0.569242	0.74711	0.83164	0.721098	1.22242
	Piliocolobus semlikiensis	NMW 4448/B5491	Piliocolobus semlikiensis (syn. ellioti)*	female	29.7081	1.98358	1.70576	1.23729	0.516694	–	–	–	1.2381
	Piliocolobus semlikiensis	NMW 4449/B3960	Piliocolobus semlikiensis (syn. ellioti)*	female	28.3383	2.03151	1.76206	1.16168	0.526849	0.822123	0.919283	0.692078	1.25719
	Piliocolobus semlikiensis	NMW 338	Piliocolobus semlikiensis (syn. ellioti)*	male	33.2313	1.94127	1.35367	1.32668	0.627721	–	–	–	–
	Piliocolobus semlikiensis	NMW 339	Piliocolobus semlikiensis (syn. ellioti)*	male	33.1293	1.97952	1.42694	1.27986	0.673121	–	–	–	–
	Piliocolobus semlikiensis	NMW 4443/ST648	Piliocolobus semlikiensis (syn. ellioti)*	male	33.5859	2.11848	1.6414	1.28498	0.720838	–	–	–	1.3315
	Procolobus verus	AMNH M-89438	Procolobus verus	female	–	1.81838	1.42465	1.09234	–	0.718929	0.90259	0.623327	1.22706
	Procolobus verus	RMCA 38495	Procolobus verus	female	24.9651	1.83767	1.40272	1.08694	0.554374	0.684959	0.982859	0.693089	1.2542
	Procolobus verus	RMCA 38497	Procolobus verus	female	23.5941	1.83124	1.47267	1.0653	0.492497	0.702213	0.874133	0.726358	1.25508
	Procolobus verus	RMCA 38498	Procolobus verus	female	–	1.83805	1.3844	1.05692	–	0.778189	1.06027	0.715342	1.2807
	Procolobus verus	RMCA 38500	Procolobus verus	female	24.7787	1.849	1.44807	1	0.553298	0.73743	0.866827	0.689013	1.14082
	Procolobus verus	RMCA 38502	Procolobus verus	female	25.1202	1.8426	1.34987	1.04066	0.52428	0.718816	1.03023	0.733615	1.23113
	Procolobus verus	RMCA 80.036-M-0106	Procolobus verus	female	25.8848	1.8335	1.73266	1.10647	0.530813	0.671785	0.874641	0.729367	1.25983
	Procolobus verus	RMCA 80.036-M-0107	Procolobus verus	female	24.4392	1.88206	1.3121	1.00248	0.535206	0.760456	0.894719	0.728137	1.28333
	Procolobus verus	RMCA 86.002-M-0060	Procolobus verus	female	25.3247	1.80394	1.43211	1.1104	0.511359	0.694757	0.870674	0.692884	1.04314
	Procolobus verus	RMCA 86.002-M-0062	Procolobus verus	female	24.4446	1.81763	1.4995	1.04162	0.493361	0.710476	0.817341	0.68	1.20635
	Procolobus verus	USNM 477327	Procolobus verus	female	25.9675	1.88356	–	1.06568	0.558004	0.737044	0.847526	0.700576	1.21353
	Procolobus verus	USNM 481800	Procolobus verus	female	25.3807	1.79396	–	0.950396	0.476741	0.705009	0.67861	0.721707	1.16064
	Procolobus verus	AMNH M-89439	Procolobus verus	male	26.5383	1.83522	1.4715	1.05358	0.550525	0.826884	1.53128	0.700611	1.25682
	Procolobus verus	RMCA 38488	Procolobus verus	male	26.0822	1.80976	1.62456	1.1724	0.570887	–	–	–	–
	Procolobus verus	RMCA 38489	Procolobus verus	male	27.1474	1.76198	1.34501	1.06481	0.582746	–	1.44906	0.731855	1.19551
	Procolobus verus	RMCA 38491	Procolobus verus	male	24.5361	1.81177	1.18761	1.05248	0.601563	–	–	–	–
	Procolobus verus	RMCA 38492	Procolobus verus	male	26.4444	1.86054	1.33333	1.03095	0.619414	0.702913	1.90049	0.621359	1.23025
	Procolobus verus	RMCA 38493	Procolobus verus	male	–	–	1.4244	1.0902	–	0.696395	1.17657	0.690702	1.2323
	Procolobus verus	RMCA 38496	Procolobus verus	male	25.9315	1.8254	1.46318	1.06879	0.528701	–	–	–	–
	Procolobus verus	RMCA 84.037-M-0094	Procolobus verus	male	24.7259	1.82656	1.36364	1.08961	0.512823	0.79798	2.03473	0.692929	1.21604
	Procolobus verus	RMCA 84.037-M-0095	Procolobus verus	male	25.9507	1.85319	1.39912	1.11009	0.560292	0.735409	–	0.727626	1.19831
	Procolobus verus	USNM 477329	Procolobus verus	male	26.5043	1.8665	–	1.10493	0.577266	0.725146	1.30988	0.625731	1.26442
	Procolobus verus	USNM 477330	Procolobus verus	male	26.0728	1.87708	–	1.10666	0.597174	0.72379	1.3969	0.711694	1.23678
	Procolobus verus	USNM 477331	Procolobus verus	male	–	1.86149	–	1.06827	–	–	–	–	–
	* These specimens were originally identified as subspecies ellioti, but we adhere to the IUCN taxonomy in this work which recognizes semlikiensis as a valid taxon subsuming ellioti(Maisels and Ting, 2020; entry for Piliocolobus semlikiensis). For more details on Piliocolobus taxonomy and ellioti in particular, see Groves (2007; Journal of Anthropological Sciences) and Grubb et al. (2003; Internat…

## Sheet: Table B C. congoensis metrics
	Table B. Linear measurements of the cranium, mandible, dentition, and limb length of individual Colobus congoensis specimens in millimeters.
	Specimen ID	Sex	Cranial Length (Prosthion–Inion)	Neurocranial Length (Glabella–Inion)	Cranial Height (Basion–Bregma)	Biporionic Breadth	Bizygomatic Breadth	Facial Height (Basion–Nasion)	Zygomatic Depth (Orbital Margin to Zygomaxillare)	Facial Length (Nasion–Prosthion)	Nasals Length (Nasion–Rhinion)	Clivus Length (Nasospinale–Prosthion)	Min. Postorbital Breadth	Interorbital Width	Max. Orbit Height	Max. Orbit Width	Max. External Biorbital Breadth	External Palate Breadth at M1	Palate Length (Prosthion–Staphylion)	Maxillary Molar Row Length	Maxillary Premolar Row Length	Max. Foramen Magnum Width	Max. Occipital Condyle Length	Inferior Cranial Length (Basion–Prosthion)
	YPM MAM 17306	female	92.14	73.93	47.66	56.73	68.25	57.29	9.02	31.3	9.29	5.88	42.76	8.76	21.29	20.99	–	32.01	35.04	17.07	–	14.4	10.18	65.25
	YPM MAM 17307	male	98.39	71.87	48.68	63.42	77.73	60.98	10.53	37.31	9.66	6.39	41.94	11.07	21.44	20.59	58.32	33.92	37.7	18.5	9.32	15.1	11.81	74.45
	YPM MAM 17308	female	94.98	74.08	45.63	62.99	74.5	57.88	9.15	34.51	10.48	6.53	43.87	11.6	22.25	21.37	59.42	33.87	36.03	18.25	9.02	16.35	10.52	67.31
	Specimen ID	Sex	I1 MD	I1 BL	I2 MD	I2 BL	C1 BL	C1 MD	P3 BL	P3 MD	P4 BL	P4 MD	M1 MBL	M1 DBL	M1 MD	M2 MBL	M2 DBL	M2 MD	M3 MBL	M3 DBL	M3 MD
	YPM MAM 17306	female	4.6	3.93	3.88	3.69	4.85	5.77	–	–	5.5	4.14	5.77	5.53	6.16	6.25	5.81	6.27	6.29	5.68	6.29
	YPM MAM 17307	male	4.7	4.05	4.12	4.38	5.06	7.43	4.85	4.61	5.46	4.18	5.69	5.61	6.51	6.21	5.77	6.51	5.95	5.42	6.13
	YPM MAM 17308	female	4.91	4.1	4.13	3.99	4.37	6.52	4.96	4.57	5.81	4.53	–	–	–	–	–	–	–	–	–
	Specimen ID	Sex	Min. Symphysis Thickness	Max. Symphysis Length	Depth of Corpus at M1/M2	Corpus Width at M2	Mandibular Molar Row Length
	YPM MAM 17306	female	8.32	20.51	14.76	5.95	21.65
	YPM MAM 17307	male	9.69	20.5	16.14	6.4	22.1
	YPM MAM 17308	female	9.14	23.14	17.06	7.21	21.33
	Specimen ID	Sex	I1 MD	I1 BL	I2 MD	I2 BL	C1 BL	C1 MD	P3 BL	P3 MD (including flange)	P4 BL	P4 MD	M1 MBL	M1 DBL	M1 MD	M2 MBL	M2 DBL	M2 MD	M3 MBL	M3 DBL	M3 MD
	YPM MAM 17306	female	3.48	3.68	3.29	3.95	5.22	3.74	3.49	6.94	3.79	4.6	4.41	4.52	6.31	5.07	5.2	6.63	5.18	5.36	8.23
	YPM MAM 17307	male	–	–	3.57	4.29	5.91	4.65	4.36	7.93	3.85	4.55	4.58	4.98	6.64	5.33	5.53	6.92	5.02	5.32	8.44
	YPM MAM 17308	female	3.59	3.64	3.38	4.31	5.81	4	3.74	7.03	–	–	–	–	–	–	–	–	–	–	–
	Specimen ID	Sex	Humerus Length	Radius Length	Femur Length	Tibia Length
	YPM MAM 17306	female	136.15	128.42	181.79	169.88
	YPM MAM 17307	male	139.97	134.11	180.92	167.12
	YPM MAM 17308	female	135.01	130.47	185.05	165.63
