# Supplementary material for: Likweli: A remarkable new species of Colobus monkey from the Lomami National Park, Democratic Republic of Congo
Source: PLoS One. 2026 Jul 15;21(7):e0349857. doi: 10.1371/journal.pone.0349857 (PMC13372154; doi:10.1371/journal.pone.0349857)
Supplement: S1 Matrix — (NEXUS) [file pone.0349857.s006.nexus]

#NEXUS
[ TITLE ]
BEGIN TAXA;
       DIMENSIONS NTAX=48;
       TAXLABELS
             Trachypithecus_obscurus_AY863425
             Simias_concolor_NC020667
             Semnopithecus_entellus_DQ355297
             Rhinopithecus_brelichi_JQ821836
             Pygathrix_nemaeus_DQ355302
             Procolobus_verus_EU580082
             Presbytis_melalophos_DQ355299
             Piliocolobus_oustaleti_EU580067
             Piliocolobus_tholloni_EU580081
             Piliocolobus_tholloni_EU580080
             Piliocolobus_tephrosceles_EU580079
             Piliocolobus_tephrosceles_EU580078
             Piliocolobus_rufomitratus_EU580075
             Piliocolobus_preussi_EU580074
             Piliocolobus_preussi_EU580073
             Piliocolobus_preussi_EU580072
             Piliocolobus_pennantii_EU580071
             Piliocolobus_pennantii_EU580070
             Piliocolobus_pennantii_EU580069
             Piliocolobus_parmentieri_EU58068
             Piliocolobus_kirkii_EU580066
             Piliocolobus_kirkii_EU580065
             Piliocolobus_kirkii_EU580064
             Piliocolobus_kirkii_EU580063
             Piliocolobus_kirkii_EU580062
             Piliocolobus_gordonorum_EU580061
             Piliocolobus_gordonorum_EU580060
             Piliocolobus_gordonorum_EU580059
             Piliocolobus_badius_temminckii_EU580077
             Piliocolobus_badius_temminckii_EU580076
             Piliocolobus_badius_badius_EU580058
             Piliocolobus_badius_badius_EU580057
             Nasalis_larvatus_DQ355298
             Colobus_angolensis_cottoni_PV872001
             Colobus_angolensis_cottoni_PV872000
             Colobus_vellerosus_EU580056
             Colobus_congoensis_PV871999
             Colobus_congoensis_PV871998
             Colobus_satanas_satanas_EU580055
             Colobus_satanas_satanas_EU580054
             Colobus_polykomos_EU580053
             Colobus_guereza_occidentalis_EU580052
             Colobus_guereza_matschiei_EU580051
             Colobus_guereza_EU580050
             Colobus_guereza_EU580049
             Colobus_angolensis_palliatus_EU580048
             Colobus_angolensis_EU580047
             Colobus_angolensis_EU580046
;
END;
BEGIN CHARACTERS;
       DIMENSIONS NCHAR=4090;
       FORMAT MISSING=? GAP=- MATCHCHAR=. datatype=nucleotide;
MATRIX

Trachypithecus_obscurus_AY863425           ATAAACCTAGTACTAGCCCTAACAATTAATATCCTCCTAACCCTACTATTAATAATTATTATATTTTGATTACCCTCACTTAATTCCTACGCAGAAAAGGCTAACCCTTACGAATGCGGGTTTGACCCTCTAAATTCCGCTCGCATTCCTTTTTCCATAAAATTTTTTCTAGTCGCTATTACTTTCCTACTATTTGACTTAGAAATTGCTCTGCTATTACCCCTACCATGGGCTCTCCAAACAACAAACCTCCCTGTAATAATCAAATCATCAATAATATTAATCATTATTCTAACCCTCGGTCTAGCATATGAATGAACTCAAAAGGGACTAGATTGAACCGAATTGGCAAGTAGTTTAAATAAAATAAATGATTTCGACTCATTAGATTATGATAATCATACTAGCCAAATGCCCATTATTTATATAAATATTATATTAGCATTTCTTATCTCACTCCTAGGCATACTATTCTATCGTTCACATCTAATATCATCTTTATTATGTCTAGAGGGGATAATACTCTCACTATTTATTATAAGTACCCTCATAGCCTTAAATATACATTTTCCCCTAGCTAATATTGTGCCCATTGCTCTGCTAGTATTCGCCGCTTGCGAGGCAGCAGTAGGTCTTGCCTTACTAGTTTCAATCTCAAATACATATGGCTTAGATTACATTCACAACCTAAACTTACTCCAATGCTAAAAATAATTCTTCCCACAATTATATTATTACCAACAACATGATTTTCCAAAAACAGTATATTATGAATTAACTTAACCATGCACAGCTTGGTTATTAGTCTTATTCCCCTCATATTTTTTAATCAAACCAATAACAATCTCACTACTTACTCAACTTATTTATCTTCTGACCCATTATCAACACCTCTTCTAACACTAACCGCCTGACTCTTACCCCTCATGATCATAGCAAGCCAGTACCACTTACATAATGAAAGTCCCTTACGAAAAAAACTTTATCTCTCCATAATAATTTTCCTACAAATCTCCCTAATTATAACCTTTATATCCACAGAACTAATCCTGTTCTATATTTCATTTGAAGCCACCCTCATCCCCACCCTGATTATCATTACCCGATGAGGTAATCAAGCAGAACGCCTCAACGCAAGCACATATTTCCTATTCTATACATTAGCTGGCTCCCTTCCCTTACTAATTATACTAGTATTTACATATAATAATATAGGCTCATTAAATATTGTATTGTTAACACTCACAGCCCAGGAACTAACAACTACCTGATCCCATAACCTAACTTGACTGGCATGTATAATAGCTTTTATAGTAAAAATACCCTTATATGGTCTACACCTATGGCTCCCCAAAGCCCACGTTGAAGCTCCTATTGCCGGATCGATAGTTCTTGCCGCAGTACTTTTAAAACTAGGCGGTTATGGTATAATGCGACTCGCCTCAATCCTTAATCCCTTGACAGAATATATGGCCTACCCTTTCCTCATGTTATCCCTATGAGGCATAATCATAACAAGCTCAACCTGTCTCCGACAAACAGATCTAAAATCACTTATTGCATACTCCTCCGTAAGCCACATAGCCCTAGTAATCATAGCCTCCCTCATCCAAACCCCTTGAAGTTTTACTGGCGCTATTATTCTTATAATTGCCCATGGCCTTACCTCATCCATACTATTCTGCCTAGCAAATTCAAACTATGAACGAACCCACAGTCGCATTATATTACTCTCTCGAGGACTTCAAATTTTACTTCCACTAATAGCCTTCTGATGATTTGCAGCAAACCTCACCAATTTAGCTCTACCCCCTACCATTAATTTAATTGGAGAGTTATTAGTAATAACAACTTCATTTTCTTGATCGCATGTCACCATTATATTCACAGGACTAAATATATTAGTTACTGCCCTTTATTCTCTATACATATTTACTACAACACAACGAGGAGCACTCACCTCCCACATTATAAACATAAAACCCTCCTTCACACGAGAAAATATATTAATATTTATACATATCTCTCCTATCCTCCTTCTATCCCTCAACCCCAATATTATTATAGGCTTCACCTCTTGTAAATATAATTTAACTAAAATATTAGATTGTGAATCTAAACATAGAAACTCACCCCTTCTTATTTACCGAGAAAGCTTGCAAGGACTGCTAATCCATGCCCCCGTACTTAACAAAACGGCTATCTCAACTTTTAAAGGATAACAGATATCCGTTGGTCTTAGGAACCAAAAATATTGGTGCAACTCCAAATAAAAGTAGTAA--ATGCACGCCTCCATTATTATACTAACACTAACTTACCTAATACTCCCAATTATTATTACTCTCATTAAGCCTAACAAAAATCACCTGTACCCTAATTACGTAAAAACAATTATAATATTTGCCTTTGTCTTCAGCCTCTTTCCTATAACTCTATATATTCTATTAGATCAGGACATAATTATCTCAAACTGACATTGAACAACTATTCAGTCTTTAGAACTAACACTAAGCTTTAAACTAGACTATTTTTCCATAATATTTACCCCAATTGCATTATTCATCACTTGATGCATCATAGAATTCTCACTATGATATATAGGTTCAGATCCAAATATCAATCAGTTTTTTAAATATCTTCTCATTTTTCTCATCACCATATTAATTCTAATCACCGCCAACAACCTCTTCCAACTCTTTATTGGATGAGAAGGCGTCGGAATTATATCCTTTCTACTAATCGGCTGATGACATGCCCGAACAGACGCCAACACAGCAGCTATCCAAGCAATTTTATATAACCGTATTGGTGATATCGGCTTTGTCCTAACCATAGCATGATTCCTTCTCCACTATAACTCATGAGACCTCCAGCAAATATTCATCCTAAATTCCAGCCCAAATCTTTTACCACTCATAGGACTTCTTCTAGCAGCAACAGGAAAATCAGCCCAACTTGGCCTTCACCCCTGACTCCCCTCCGCCATAGAGGGCCCAACTCCAGTTTCAGCCTTACTCCATTCTAGTACCATAGTAGTAGCAGGAGTGTTTTTACTTATTCGCTTTCACCCCTTGATAGAAAATAATATATTAATTCAAAGTCTTACATTATGTCTAGGGGCTATTACCACCCTATTTATAGCAATCTGCGCCCTAACACAAAACGACATCAAAAAAATTGTAGCCTTCTCCACCTCAAGCCAACTAGGATTAATGATAGTTACTATTGGGATTAACCAGCCACACCTAGCATTCCTACATATCTGCACTCATGCCTTCTTTAAAGCCATATTATTCATTTGCTCTGGCTCTATTATTCACAATTTAAATAACGAGCAGGATATTCGAAAAATAGGCGGATTATTTAAAACAATACCCCTCACTTCAACTTCCCTAACCATTGGTAGCCTAGCACTTACAGGTATACCTTTTCTTACAGGTTTCTACTCCAAAGATCTTATTATCGAAACCGCAAACACGTCATATACTAATGCCTGAGCCCTATCTACTACTCTCATCGCCACCTCCCTAACAAGCGCCTACAGCACTCGAACTATTATCCTAGCACTAACAGGACAACCCCGATTTTCAACCTCAACCCACATTAATGAGAATAATCCAGCTTTACTAAACCCAATAAAACGTCTAACACTGGGCAGTCTACTCGCGGGGTTTCTCATCACCAATAATATTTTCCCCACCACACCACCCCAACTGACTATACCCCATTACCTAAAACTCCTAGCCCTATGTGTAACCATCCTGGGCTTTCTAATAGCTCTAGACTTAACCCTTATAACCAACAACCTCAAAATAAATATCCCATCACATATATTTAAATTTTCTAACATACTAGGATATTTTCCCACTACAATTCACCGAATAATTCCCTACCAAAATCTAATGATAAGTCAAAATCTAGCCTTTATCCTACTAGACTCAATCTGACTAGAAAAATCAATACCCAAAACAATTTCACATATTAATATTATTACTTCCATCACTATAACCACCCAAAAAGGTATAATCAAACTTTATTTTCTCTCCTTCCTCATTCCCCTTATCCTGGTCGCACTATTAACAGTGTAG
Simias_concolor_NC020667                   ATTAACCTAGCACTAGCTCTAACAATCAATACCCTTCTAACTTTATTACTAATAATTATTATATTTTGACTACCCCAGCTAAATTCCTATACAGAAAAAACCAACCCCTACGAATGCGGATTTGACCCGCTAAATTCTGCTCGTATTCCTTTTTCCATAAAATTTTTTCTAGTCGCTATTACTTTTCTATTATTCGACTTAGAAATTGCTCTGCTACTACCACTACCATGAGCCCTCCAAACAACTAATCTTCCCGTAATAATTAAATCATCAATTATATTAATTATCATTCTAACTCTTAGCCTAGCCTATGAATGAACTCAAAAAGGATTAGACTGAACTGAATTGGTGAGTAGTTTAAGTAAAACAAATGATTTCGACTCATTAGATTATGATAATCATACTGACCAAATGCCCATTATTTACATAAATATCGTATTAGCATTTATAATCTCACTCCTAGGCATATTAATTTACCGCTCGCACCTAATATCATCCCTATTATGCCTAGAGGGAATAATACTTTCACTATTTATAATAAGTACCCTCATGGCATTAAACATACACTTTCCCCTAGCTAATATTGTACCTGTCACCCTATTAGTATTCGCCGCTTGTGAGGCGGCAGTAGGCCTCGCCCTATTAATTTCAATCTCAAATACATATGGCCTAGACCATATCCATAACCTAAACCTACTCCAATGCTAAAAATGATTATCCCCACAATAATATTACTACCAACAACATGATTCTCCAAAAACAATTTAATCTGAATTAATTTAACCACACACAGCTTAATTATTAGCCTCATCCCCCTTCTATTCTTCAATCAAATCAACAACAACCTCACCAGCCATTCAACCCACCTATCCTCCGACCCATTAACAACGCCTCTTCTAACATTAACCGCCTGACTCTTGCCCCTTATAATCATAGCCAGCCAATATCACATATATAATGAAAGTCCTTTACGAAAAAAACTATATCTCTCCATAATAATCTTCCTACAAATTTCTTTAATTATAACATTTATGGCTACAGAGTTAATCTTATTCTATATCCTCTTCGAAACCACTCTTATTCCTACCCTAATTATTATTACCCGATGAGGCAATCAAGCAGAACGCCTCAACGCAAGCACATACTTCTTATTTTATACACTAGCCGGCTCCCTCCCCCTACTAATCATATTAATATTTACGCATAATAATTTAGGCTCACTAAACATTCCACTATTAACACTTATAGCCCAAAACATGACAACCACCTGATCCCACAACTTAATTTGACTAGCATGCATAATAGCCTTTATAGTAAAAATACCCCTGTACGGCCTACACCTGTGGCTTCCCAAAGCCCACGTTGAAGCCCCCATTGCCGGATCAATAGTCCTTGCCGCAGTACTTTTAAAACTAGGTGGTTATGGCATGATACGACTCACCTCAATTCTTAACCCTCTGACAGAATATATAGCTTACCCCTTCCTTATATTATCCCTATGGGGCATGATTATAACAAGCTCAACCTGCCTTCGACAAACAGACCTAAAATCACTTATCGCATACTCCTCTGTAAGCCACATAGCCCTAGTAATCATAGCCTCTCTAATCCAAACCCCCTGAAGCTTTACTGGCGCTATTATTCTTATAATCGCCCACGGACTCACTTCATCTATACTATTCTGCCTAGCAAATTCAAATTACGAACGAACCCATAGTCGTATTATAATACTCTCCCGAGGACTCCAAACCCTACTCCCACTAATAGCCTTCTGATGGTTCGTAGCAAATCTCACCAACCTAGCATTACCTCCCACTATTAATCTTATTGGAGAACTATTAGTAGTAATAACCTCATTTTCCTGATCACATATCACCATCGTACTTACAGGACTAAACATATTAGTCACCGCCCTTTATTCTATTTATATATTTATCACAACACAACGAGGAGTACTTACCCCCCACATCATCAGTATAAAACCCTCCTTCACACGAGAAAATATATTAATATTTATACACATCTCTCCTATTATTCTTCTATCCCTTAACCCTAGCATTATCATAGGCTTTACTCCCTGTAAATATAGTTTAACTAAAACATTAGATTGTGAATCTAAATATAGAAACCCAGTACTTCTTATTTACCGAGAAAGCTTGCAAGGACTGCTAATCCATGCTTCCGTACTTAACAAAACGGCTATCTCAACTTTTAAAGGATAACAGCTATCCATTGGTCTTAGGAACCAAAAACATTGGTGCAACTCCAAATAAAAGTAATAATAATGTATACTTCCACTGTTATACTAACCCTGACCTCTTTAACTTTTCCAATTATCATCGCCCTCACCAAACCCAATAAAAGTCATCTATACCCCAACTATGTAAAAACAATTATAATATTTACTTTTATTATTAATCTCCTTCCCACAACCCTATATGTCTTTCTAGACCAAGATACAATCATCTCAAACTGACATTGAATAACCATTCAATCACTAGAAATTACACTAAGTTTAAAACTAGACTACTTCTCCATAATATTTACTCCAATTGCACTATTCATTACCTGATGCATTATAGAATTCTCACTATGGTACATAAGCTCAGACCCGAATATCAACCAATTCTTCAAATATCTCCTCATTTTCCTCATTACTATGCTAATTTTGGTTACCGCTAATAATCTCTTCCAACTATTCATTGGCTGAGAGGGTGTAGGAATTATATCCTTCTTATTAATCGGCTGATGGCACGCTCGAACAGACGCCAACACAGCAGCCCTCCAGGCGATTTTATACAACCGCATTGGTGACGTAGGCTTTATTCTAGCTATAGCATGATTTATTCTCCATTACAACTCATGAGATTTCCAACAAATATTTGCCCTAAACTCTAGCCCAGATATACTACCACTAGTAGGCCTCCTTCTAGCAGCAATAGGAAAATCAGCCCAACTTGGCCTTCACCCTTGACTACCTTCGGCTATAGAAGGCCCAACTCCTGTATCAGCCCTACTTCACTCCAGCACTATAGTCGTAGCTGGAGTATTCCTACTCATTCGCTTTCACCCCTTAATAGAAAATAATATATTAATTCAAAGCCTCACACTATGTCTAGGAGCCATCACCACTGTATTCATAGCAATCTGCGCTTTAACACAAAATGATATTAAAAAAATCGTAGCCTTCTCCACCTCAAGTCAACTAGGGTTAATAATAGTCACTATCGGCATTAACCAGCCATACTTAGCATTTCTACATATCTGTACTCACGCCTTCTTCAAAGCCATATTATTCATCTGCTCTGGATCTATTATTCATAACCTAAACAACGAACAAGACATTCGAAAAATAGGAGGACTGTTTAAAATAATACCCCTTACCTCAACCTCCTTAACCATTGGCAGCCTAGCACTTGCAGGCATACCATTCCTTACAGGTTTCTACTCTAAAGATCTTATCATCGAAACTGCAAATACATCATATACCAACGCCTGAGCCCTATCTATTACTCTTATTGCTACCTCCCTAACAAGCGCCTACAGCACTCGAACTATTATCCTCACACTAACAGGACGCCCTCGTTTCTCAACTTCAATATATGTTAATGAAAATAACCTAGCCCTACTAAACCCAATAAAACGACTAACTATGGGCAGTTTACTCGCAGGATTCCTTATTATTAATAATATCTCCCCTACCACACTCCCCCAATTAACAATACCTTACTATTTAAAGCTCCTAGCCCTATGCGTAACTGCCCTAGGCTTTCTGATAGCCCTAGATTTAACCCTTATAACCAATAATCTCAAAATAAAAAACCCATCTCACATATTCAATTTCTCTAATATATTAGGGTATTTTCCTATCACAATTCACCGAATAATCCCCTATCAAAATCTAATCATAAGCCAGAACCTAGCCTTTCTCTTATTAGACTTAATCTGACTAGAAAAGTCAATACCCAAAACAATTTCATACACTCACATTACTACGGCCATCACTACAACCACCCAAAAAGGTATAATCAAACTTTATTTCCTCTCTTTCCTTATTCCCCTTGCCCTAATTTCACTTTTAATAATATAA
Semnopithecus_entellus_DQ355297            ATTAACCTAATATTCGCCCTAACAATTAACACCCTTCTAACCTTATTTCTAATAATTATCATATTCTGATTACCTCAACTGAGTTCTTACGCAGAAAAAGCTAACCCTTATGAATGCGGGTTTGATCCACTAAACCCCGCCCGCATTCCTTTCTCAATAAAATTCTTTCTGGTCGCCATCACCTTTTTACTATTTGACTTAGAAATTGCCCTACTATTACCTCTTCCATGAGCTCTCCAAACAACAAATATTCCTGCAATAGCCAAGTCATCAATTACACTAATCACCATTTTAACCCTCAGTCTAGCCTATGAATGAACTCAAAAGGGGCTAGACTGGACTGAATTGGTAAGTAGTTTAAGTAAAACAAATGATTTCGACTCATTAGATTATGATAATCATACTAACCAAATGCCCATTATTTACATAAACATTATATTATCATTTATTATCTCACTCTTAGGTATATTAATTTATCGCTCACACCTAATATCCTCCCTACTATGCCTAGAGGGAATAATACTCTCACTATTTATCATAAGTACTCTAATAGCCTTAAACATACACTTCCCTCTAGCTAATATTGTACCGGTTGCTCTACTAGTATTTGCCGCCTGTGAAGCAGCAGTAGGTCTCGCCCTATTAGTTTCAATCTCAAACACATATGGCCTAGATTATGTCCACAACCTAAGCTTACTTCAATGTTAAAAATAATTTGCCCCACAATTATATTAATACCAATAACATGATTCTCTAAAAACAGCATAATCTGAATTAATTTAACCATGCACAGCTTAATTATTAGCATTATCCCTATTCTATTTTTCAACCAAACTAGTAACAATCTTATTGGCTATTCAACCTATTTCTCTTCCGACCCATTATCAACGCCTCTCCTAACACTAACCGCCTGACTCTTGCCCCTTATAGTTATAGCAAGCCAATATCATCTACACAACGAAAGTCCTTCACGAAAAAAACTCTATCTCTCTATAATAATCTTACTACAAATTTCCCTAATCATAACATTTATAGCCACAGAATTAATCTTATTTTATATCCTATTCGAAACAACCCTAATCCCCACCCTAATTATTATTACTCGATGGGGTAATCAAGCAGAACGCCTCAACGCAAGTACATACTTTCTATTCTATACACTAGCCGGTTCTCTCCCCCTACTAATTATATTAATATATACGCAAAACAGCCTAGGTTCATTAAATATTATGCTATTAACACTTACGGCCCAAAAACTAACAATCACCTGATCCCATAGCTTAACTTGACTGGCATGTATAATAGCCTTTATAGTGAAAATGCCTCTATATGGCTTACACTTATGACTTCCCAAAGCTCACGTTGAGGCCCCTATCGCCGGATCAATAGTACTTGCCGCAGTGCTTTTAAAACTAGGTGGCTATGGTATGATTCGACTCACATCAATCCTCAACCCCCTAACCGAATATATAGCCTATCCCTTCCTTATATTATCTTTGTGAGGCATAATTATAACAAGCTCAACTTGTCTCCGACAAACGGACCTAAAGTCACTTATCGCATATTCTTCCGTAAGCCATATAGCCCTAGTAACTATGGCCTCCCTTATCCAAACCCCCTGAAGCTTTACTGGCGCGGTTATCCTTATAATTGCCCACGGGCTCACTTCATCTATACTATTCTGCCTAGCTAACTCAAACTACGAACGAACCCACAGTCGCATTATAATACTCTCTCGAGGACTTCAAACCCTACTTCCACTCATAGCCTTCTGATGATTTATGGCAAACCTCACTAATTTAGCCTTACCTCCCACTATTAATCTAATTGGAGAGCTATTAGTAGTAGTAACTTCATTTTCTTGGTCGCATGTTACCATTATATTCACAGGACTAAATATGCTAATCACTGCCCTTTATTCCCTGCATATATTTACTACAACACAACGAGGAGTACTAACCTTTCATATTATCAGTATAAAACCCTCCTTTACACGAGAAAATATACTGATATTTATACATATATCCCCTATTATTCTTCTATCCCTCAATCCCAGTATTATCATAGGCTTCACCCCCTGTAAATATAGTTTAACCAAAACATTAGATTGTGAATCTAAATACAGAAACTCACTGCTTCTTATTTACCGAGAAAGCTTGCAAGGACTGCTAACCCATGCCCCCGCACTTAATAAGGCGGCTATCTCAACTTTTAAAGGATAACAGCTATCCACTGGTCTTAGGAACCAAAAACATTGGTGCAACTCCAAATAAAAGTAATAA-TATGCACACCTCCATTGTCATGCTAACCCTAACTTCTCTAGTTTTTCCAGCTATTATAGCCCTTATTAAACCCAACAAAAATTACTTATACCCTAATTATGTAAAAACAACTATAATATATGCCTTTATTATTAGCCTCCTTCCAACAGCCCTGTACATTCTCCTAGATCAAGACACAATTATCTCAAACTGACATTGAACAACTATTCAATCATTAGAGTTAGTAATAAGCTTCAAACTAGATTACTTCTCCATATTATTTACCCCAATTGCACTATTTGTCACTTGATGTATTATAGAGTTCTCACTATGATATATGAACTCAGACCCAAACATTAATCAATTCTTTAAGTATCTCCTCATTTTCCTCATCACCATATTAATTTTAATTACCGCCAATAATCTCTTTCAATTTTTCATTGGATGGGAAGGTGTAGGAATTATATCATTTCTACTAATTAGCTGATGACATGCCCGAACAGACGCCAATACAGCAGCAATCCAAGCAATCTTATATAACCGTATTGGCGATATTGGGCTCGTTCTAGCCATAGCATGATTTTTCCTTAATTATAACTCATGAGACTTTCAGCAAATATTTATCCTAAACTCTGGCCTAAATTCTCTCCCACTAATAGGTCTTCTCTTAGCAGCAACAGGAAAATCAGCTCAACTTGGCCTTCACCCTTGACTACCCTCTGCTATAGAAGGCCCAACTCCAGTTTCAGCTCTACTTCATTCTAGCACTATAGTAGTAGCTGGAGTATTTTTACTCATTCGCTTCCATCCTATAACAGAAAATAATATTTTAATTCAAAGCCTTACACTATGTCTAGGAGCTATTACCACTATTTTTATAGCTATCTGCGCTCTAACACAAAATGACATTAAAAAAATCGTAGCTTTCTCCACCTCAAGCCAACTAGGCTTAATGATAGTTACCATCGGCATTAATCAACCACACCTAGCATTCCTACACATCTGTACCCACGCTTTCTTCAAAGCCATACTATTTATTTGCTCTGGGTCCATTATTCACAACCTAAACAATGAACAAGACATTCGAAAAATAGGAGGCCTATTTAAAACAATACCCCTTACCTCAACTTCCCTAACTATTGGCAGTCTAGCGCTTACAGGTATACCATTTCTCACAGGCTTCTACTCTAAGGATCTCATTATCGAAACCGCAAGCACATCATACACTAATGCCTGAGCCCTGTCTATTACTCTCATCGCCACCTCCCTAACAAGCGCCTACAGCACTCGGACCATTATCCTAACACTAACAGGACAACCTCGCTTTTCAGCCTCAGTTTATATTAATGAAAATAATCCAGCCCTACTAAATCCCATAAAACGTCTAACAATAGGCAGCTTATTCGCAGGGTTTGTTATCATCAATAATATTACCCCCACTATATATCCTCCACTAACAATACCTCTTTACCTAAAATTCCTAGCCCTTTGCGTAGTCACCCTAGGTTTTCTAATAGCCCTAGATTTAACTCTTATAACCAATAAACTCAAAATAGATGCCCCATCACATATATTTAAATTTTCCAACATGCTGGGGTATTATCCTACTACAATCCACCGAATGATCCCATATCAAAATCTAATCATGAGCCAAAATCTAGCCTTTCTCTTACTAGACTTAATCTGACTAGAAAAATCTATACCCAAAACAATTTCACACACCCATACTGTTGCTTCTATAATCACAACGACTCAAAAAGGCATGATTAAGCTTTATTTCCTCTCTTTTCTTATTCCCCTCCTTATAATTCCACTCTTAATAATATAG
Rhinopithecus_brelichi_JQ821836            ATTAACCTAGTATTAGCCCTAACAATTAATACCCTTCTAACCCTTTTATTAATAACTATTATATTCTGACTACCCCAACTCAACCCCTATGCAGAAAAAATCAACCCCTACGAATGTGGGTTTGATCCACTGAATTCTGCTCGCATTCCCTTCTCCATAAAATTCTTTCTAGTCGCTATCACCTTCCTATTATTTGATCTAGAAATCGCCCTGCTATTACCCTTGCCATGAGCTCTACAAACAACAAGCCTCCCCATAATATTTAAATCGTCAATTATATTAATTATTATTCTAACCCTCAGCTTAGCCTATGAGTGAACTCAAAAGGGGCTAGAATGAATCGAATTGGTAAGTAGTTTAAGTAAAACAAATGATTTCGACTCATTAGATTATGATAATCATACTGACCAAATGCCTATTATTTACATAAATATTATATTAGCATTTATTATCTCGCTCCTGGGCATATTAATCTATCGCTCGCATCTAATATCATCCCTATTATGCCTAGAGGGAATAATACTTTCACTATTTATTATAAATACTCTCATAGCACTCAATATACACTTCCCCTTAGCTAATATTATACCTATTGCCCTACTAGTATTTGCTGCTTGCGAAGCAGCAGTAGGCCTTGCCTTACTAATTTCAATCTCAAACACATATGGACTAGATCACATCCATAATTTAAACCTACTCCAATGCTAAAAATAGTCTTTCCCATAATAATACTCCTACCAACAACATGATTCTCCAAAAACAATTTAATCTGAATTAACTTGACCACCCACAGCTTAATTATTAGCCTCATCCCCATTCTATTCTTCCACCAAACTAATAATAACCTTATTAGCTATTCAACTTATCTATCTTCCGACCCATTAACAACACCCCTTCTAACACTGACCGCCTGACTCTTGCCCCTTATAATTATAGCAAGCCAATATCACCTACACAATGAAAGCCCTTTACGAAAAAAACTTTACCTGTCCATAATAATTTCTCTACAGATTTCCCTAATCATAACCTTCATAGCTACAGAACTAATCTTATTCTACATCCTATTTGAAACCACCCTCATTCCCACCTTAATTATTATTACCCGGTGAGGCAATCAAGCAGAACGCCTCAACGCAAGCACATACTTCCTATTTTACACCTTAGCCGGCTCTCTCCCTCTGCTAATTATATTGTTATTTATACATAACAACTTAGGCTCATTGAATATTCCACTACTAACACTCACAGCCCAAAAACTAACAACCACCTGATCTCATAATCTAACTTGGCTAGCATGCATAATAGCTTTTATAGTAAAAATACCCCTATATGGTCTACACTTATGACTCCCTAAGGCCCACGTTGAAGCTCCCATCGCTGGATCAATAGTTCTTGCCGCAGTACTTTTAAAATTAGGCGGCTATGGTATAATACGACTCACCTCAATTCTCAACCCACTAACAGAATATATAGCATATCCCTTCCTTATGCTATCCTTATGAGGCATGATCATAACAAGCTCAACCTGTCTCCGACAAACAGACCTAAAATCACTTATTGCATACTCTTCTGTAAGCCATATAGCTCTAGTAATCATAGCTTCTCTTATTCAAACCCCCTGAAGCTTTACTGGCGCTATTGTCCTTATAATCGCCCATGGACTCACCTCATCTATACTATTTTGTTTAGCAAATTCAAATTATGAACGAACCCACAGCCGTATTATATTACTCTCTCGGGGACTCCAAACACTACTCCCACTAATAGCCTTCTGATGATTCACAGCAAACCTCACCAACCTAGCCCTACCACCCACTATTAATCTAATTGGGGAATTATTAGTAATAGTAACCTCATTTTCTTGATCACATGCTACCATCATACTCACAGGACTAAACATACTAATTACTGCCCTTTATTCTCTATATATACTCATTACAACACAACGAGGAACACTTACCTCCCACATTATTAATATAAAACCTTCCTTTACACGAGAAAATATGCTAATATTTATACATATATCCCCTATTATTCTCCTATCCCTCAATCCTAGTATTATTATAGGCTTTACCACTTGTAAATATAGTTTAATCAGAACATTAGATTGTGAATCTAAAAATAGAAA-TTAATACTTCTTATTTACCGAGAAAGCTTGCAAGGACTGCTAATCCATGCTCCCGTATTTAACAAAACGGCTATCTCAACTTTTAAAGGATAACAGTTATCCATTGGTCTTAGGAGCCAAAAACATTGGTGCAACTCCAAATAAAAGTAATAACAATGCACACCTCCATCGTTATATTAGCCTTAACTTCCCTAGTCTTTCCAATTATTATTACTCTTATTAAACCCAATAAGAACTTCATATACCCTAATTACGTAAAAACAACTATAATAATCACCTTTATTATTAGCCTCTTCCCTATAACCATATATGTCCTTCTAGATCAAGACACAATTATCTCAAACTGACACTGAGTAACGATTCAATCACTAGAAATTATATTAAGTTTTAAGCTAGATTACTTTTCCATAATATTTACTCCAATTGCACTATTTATTACTTGGTGCATTATAGAGTTCTCAATATGATATATAAGCTCAGACCCAAACATCAATCAATTCTTTAAGTATCTCCTCATTTTCCTTATTACCATGTTAATTCTAGTTACCGCTAATAACCTTTTCCAACTTTTCATCGGATGAGAAGGTGTTGGGATTATATCCTTTCTACTAATTGGCTGATGGCACGCTCGAACAGACGCCAACACAGCAGCAATTCAAGCAATTCTGTACAATCGAATCGGTGATATCGGTTTCATTCTGGCCATAACCTGATTCCTCCTCCATTACAACTCATGAGATTTTCAACAAATATTTATCCTAGATTCTAGCCCAAACCTATTACCACTAATAGGTCTTCTTTTAGCTGCAACAGGCAAATCAGCCCAACTTGGCCTTCACCCTTGATTGCCCTCTGCTATAGAAGGTCCAACCCCAGTTTCAGCCCTACTTCACTCTAGCACTATAGTGGTAGCAGGAGTATTTCTACTTATTCGCTTCCACCCTATGATAGAAAATAATATACTAATCCAAAGCCTCACACTATGCCTAGGAGCTGTCACCACCATATTTATAGCAATCTGCGCTTTAACACAAAATGATATTAAAAAGATTGTAGCTTTCTCCACCTCAAGTCAACTAGGGTTAATAATAGTCACTATTGGTATTAACCAACCATACCTAGCATTCCTACACATCTGCACCCACGCCTTCTTTAAAGCTATATTATTTATCTGCTCTGGGTCTATTATTCACAACCTAGACAACGAACAAGATATTCGAAAAATAGGGGGATTATTTAAAACAATACCCCTTACCTCAACCTCTCTCACCGTTGGTAGCCTAGCACTTGCAGGAATACCATTCCTTACAGGTTTTTATTCCAAAGATCTTATCATTGAAACCGCGAATACATCATATACCAACGCCTGAGCCCTATCTATTACCCTCATCGCTACTTCCCTAACAAGCGCCTACAGCACTCGAACCATTATCCTAACACTAACAGGACAACCCCGCTTTTCAACTTCAACACACATCAATGAGAATAATCCAGCTCTACTAAACCCAATAAAACGCCTAACAGTAGGCAGCTTACTCGCAGGGTTTCTTATTGTCAGTAATGTTTCTCCCACCACACTTCCCCAGTTAACAATACCTTATTATCTAAAACTCCTAGCCCTATCCGTAACTACCCTAGGCTTCTTAATAGCCCTAGATTTAACCCTTATAACCAACAACCTCAAAATAAATATTCCATCACATATATTCAAATTCTCTAACATATTAGGATACTTTCCAGCTACAATTCACCGAATAATTCCTTATCAAAACCTGATCATAAGTCAAAATCTAGCCTTTACTCTACTAGACTCAATCTGATTAGAAAAATCAATACCCAAAACAATTTCACACACCCATATTATCACTTCCATCACCACAACAACCCAAAAAGGCATAATTAAGCTTTACTTTATCTCTTTCCTTATCCCTCTTACTCTAATCCCATTTTTAATAGCATAA
Pygathrix_nemaeus_DQ355302                 ATTAATCTAATACTAACTCTAATAATTAATACCTCCTTAACCATCTTGCTAATAATTATTATATTTTGGCTACCCCAACTCAACTCTTATGTGGAAAAAGCCAACCCCTACGAATGCGGGTTTGACCCACTAAACTCTGCTCGTATTCCCTTCTCCATAAAATTCTTCCTAGTCGCTATTACCTTCCTGCTGTTCGATCTAGAAATCGCCTTGCTATTGCCCTTGCCATGAGCCCTCCAAACAACAAACCTTCCCGTAATAATCAAGTCATCAATCACATTAATTATTATCTTAACCCTCAGCCTGGCCTATGAATGAACTCAAAAAGGTTTAGATTGAACTGAATTGGTAAGTAGTTTAAGTAAAACAAATGATTTCGACTCATTAGATTATGGTAATCATACTAACCAAATGTCCATTATTTATATAAACATTATATTAGCATTCACTACCTCACTCCTGGGCATATTAATCTATCGCTCACATCTAATGTCATCCCTACTATGCCTAGAAGGAATAATACTTTCACTGTTTATCATAAGCACTCTTACTGCATTAAACACTCACTTTCCCCTCGCCAATATAGTACCTATTGCCTTACTAGTATTTGCCGCTTGCGAGGCAGCAGTGGGCCTTGCCCTATTAATTTCAATCTCAAACACATACGGCTTAGACCATATCCAGAACCTAAACTTACTTCAATGTTAAAAATAATTTTCCCTACAATGATACTATTACCAACAACATGATTTTCCAAAAACAACCTAGTCTGAATTAACTTAACTACACATAGCTTAATAATCAGCCTCATTCCCCTTATATTCTTCAATCAAATCAATAATAACCTTATTAGCCACTCGACCTATTTATCTTCAGATCCATTAACAACACCTCTTCTAATACTGACAGCCTGACTCCTGCCCCTCATAATTATAGCAAGCCAATATCACCTACACAATGAAAGTCCCCTGCGAAAAAAACTTTACCTCTCCATAATAATCTTCCTACAAATCTCCCTAATCATAACATTTATAGCCACAGAGTTAATCTTATTCTACATCCTATTTGAAACAACCCTTATCCCCACCCTAATTATTATCACCCGATGAGGTAACCAAGCAGAACGCCTCAACGCAAGCACATATTTCTTATTTTATACATTAGCTGGTTCCCTACCTCTGCTAATTATATTAATTTATACACATAACAAATTAGGCTCATTAAATATTCCACTACTAACACTCATAGCCCAAAAACTAACAACCTCTTGATCCCATAATTTAGCTTGACTGGCATGCATAATGGCTTTTATAGTAAAAATACCCTTATATGGCCTACACCTATGACTCCCTAAAGCCCATGTTGAGGCTCCCATTGCTGGGTCAATAGTTCTTGCCGCCGTGCTCTTAAAATTAGGCGGCTATGGCATAATACGACTTACACCAATTCTCAACCCACTAACAGAACATATAGCCTACCCTTTTCTTATACTATCCTTATGGGGCATAATTATAACTAGCTCAACCTGTCTCCGACAAACAGATTTAAAATCGCTCATTGCATACTCCTCTGTAAGCCACATAGCCCTTGTAATCATAGCCTCCCTCATTCAAACCCCCTGAAGCTTTACTGGCGCTATCATCCTTATAATTGCCCACGGACTTACCTCATCTATACTATTCTGCTTAGCAAACTCAAATTACGAACGAACCCACAGCCGCATTATATTACTTTCTCGAGGACTTCAAAGTCTACTTCCACTAATAGCCTTCTGATGATTTGTAGCAAACCTCACCAATCTAGCTCTACCTCCCTCCATTAACTTAATTGGGGAGTTATTAGTAGTGACATCCTCATTTTCTTGGTCACATATTACCATTATCTTCACAGGACTAAACATATTAATTACTGCTCTATATTCCCTACACATATTCATTACAACACAACGAGGAACACTCACCTCCCATATTATTAACATAAAACCCTCTTTTACACGAGAAAACATGCTAATATTTATACATATATCTCCTATTATTCTTCTAACCCTTAATCCTAGCATTATTATAGGCTTCACCCCTTGTAAATATAGTTTAATTAAAACATTAGATTGTGAATCTAAATATAGAAACCTACCACTTCTTATTTACCGAGAAAGATTGCAAGGACTGCTAATCCATGCCCCCGTATTTAATAAAACGGCTATCTCAACTTTTAAAGGATAACAGCTGTCCATTGGTCTTAGGAACCAAAAATATTGGTGCAACTCCAAATAAAAGTAATAATAATGCACACCTCCATTTTTATATTAGCCCTAACCCCCTTAATCTTTCCGATTATTATTACCCTTATTAGCCCCAATAAAAATAATATATACCCCAACTATGTAAAAACAACTATGATATTTACCTTTACTATTAGTCTCATCCCCACAACCATATATACTTTCCTAGGTCAAGATACAATTATATCAACCTGACATTGAATAACCATCCAATCACTAGAAATTACACTAAGTTTTAAATTGGACTATTACTCCGTAATATTTACCCCAATTGCACTATTTATTACTTGGTGCATTATAGAATTCTCACTATGATACATAGACTCAGACCCAAACATTAACCAATTCTTCAAATATCTTCTCATCTTCCTTATTACCATGCTAATTTTAGTTACCGCTAACAACCTCTTCCAGCTCTTTATTGGGTGAGAAGGTGTAGGAATTATATCATTTCTACTAATCGGCTGATGATACGCTCGAACAGACGCTAACACAGCAGCCATTCAAGCAATTCTGTATAACCGCATTGGTGATATTGGTTTCATTCTAGCCATAATATGGTTTCTCCTCCATTATAACTCATGAGACTTACAACAAATATTTATCCTAGATCCCAACCCCGATCTACTTCCATTAGTGGGTCTACTATTAGCAGCAACAGGAAAATCAGCCCAACTCGGCCTCCATCCCTGATTACCCTCGGCTATAGAAGGCCCAACTCCAGTATCAGCCCTACTTCACTCCAGTACTATAGTAGTAGCTGGGGTTTTCTTACTTATTCGCTTCCACCCACCAATAGAAAATAATACAACAATTCAAAGTCTTACACTATGCCTAGGAGCTATTACTACCATATTCATAGCAATCTGCGCCCTAACACAAAATGACATTAAAAAAATTGTAGCCTTCTCTACCTCAAGTCAACTGGGACTTATAATAGTTACTATTGGTATTAATCAACCGCACCTAGCATTTCTACATATCTGTACTCATGCCTTTTTCAAGGCTATACTATTTATCTGCTCTGGGTCTATAATTCATAACCTAAATAATGAACAAGACATCCGAAAAATAGGAGGACTATTTAAAACAATACCCCTCACCTCAACTTCCCTGATAATCGGTAGCCTAGCACTCACAGGCATACCTTTTCTTACAGGTTATTACTCCAAAGACCTCATCATCGAAACCGCAAACACATCATACACCAACGCCTGGGCCCTGTGTATTACTCTTATCGCTACCTCTATAACAAGCGCCTACAGCACCCGAACTATTATCCTCACACTAACAGGATCACCTCGTTTTTCAACTTCCGTATATATTAATGAGAACAACCCAACCCTACTAAACCCAATAAAACGCCTAGCAGCAGGTAGTCTACTCGCAGGATTTTTCATCGTCAACAACATCTCTCCGACTACAGTTCCTCAATTAACAATACCTTATCACCTGAAACTCCTAGCCTTATGCGTAACCACCCTAGGCTTCTTAACAGCCCTAGATCTGACTCTCATAACTAACAGTCTCAAAATAAATACCCCATCGCACATATTCAAATTCTCCAATATACTAGGATATTTTACCATTACAATTCACCGAACAGTTCCCTACCAAAACCTAACCATAAGCCAAAACCTAGCCTTCCTATTACTAGACTTACTCTGACTAGAGAAATCAATACCTAAAACAATTTCACACACCCATATTATTACGGCCATCACCTCAACCACCCAAAAAGGCATAATCAAGCTATATTTCCTCTCTTTTCTTATTTCCCTCACACTAATCCCACTTTTAATTATATAA
Procolobus_verus_EU580082                  ATTAACCTAGTATTAATTCTAATAATCAATACTCTTCTAACCTTACTATTAATAATTGTTATATTCTGACTACCCCAACTCAACACCTATACAGAAAAAGCCAACCCCTATGAATGCGGCTTTGACCCACTAAATCCGGCCCGTATCCCTTTCTCTATAAAATTTTTCCTAGTGGCCATTACTTTTCTACTATTTGATTTAGAAATTGCCCTATTGCTTCCCCTACCATGAGCCCTTCAAACAACAAACCTTCCCGTAATGATTAAATCATCAATTATATTAATTACTATTCTAACCCTCAGCCTGGCTTACGAATGAACTCAAAAGGGATTAGATTGAACTGAATTGGTAAGTAGTTTAAACAAAACAAATGATTTCGACTCATTAGATTATGATAATCATACTAACCAAATGCCCATTATTTATATAAATATTATCCTAGCATTTATCATTTCACTCCTAGGCATATTAATTTACCGATCACATCTAATATCGTCACTACTATGTCTGGAAGGAATAATACTTTCACTATTTATCATAAGCACCATCGCAGCCCTAAACACGCACTCCCCCCTAGCTAATATTGTACCTATTGCCCTACTAGTATTTGCCGCCTGCGAAGCAGCGGTAGGCCTTGCCCTATTAGTCTCAATCTCAAATACATATGGCTTAGACCATGTTCACAACCTAAATTTACTTCAATGCTAAAAATAATTTTTCCAACAATTATATTATTACCAATAACATGATTTTCCAAAAACAGCATAATCTGAATTAACCTGACTATGCATAGCTTAATTATTAGTTTTATTCCACTTCTATTTTTTAACCAAACCAGCAATAGCCTCATCAACTATTCAAACTACCTATCCTCCGATCCACTAACAACACCCCTCCTAATATTGACCGCCTGACTCCTACCCCTCATGACTATAGCAAGTCAATATCACCTTCACAACGAAAGTCCCTCACGAAAAAAACTCTATCTTTCCATAATAATTTTTTTACAAATTTCCCTAATCATAACATTTATAGCTACAGAACTAATTCTATTTTATATTTTATTTGAAACCACCCTAATCCCCACCCTAATTATTATTACCCGATGAGGTAGTCAAGCAGAACGCCTTAACGCAGGCACATATTTCTTATTCTATACACTAGCCGGTTCTCTCCCCCTGCTAATTATATTAGTATATATTTATAACAGCCTAGGCTCACTAAATATTATTCTCCTAACACTTATAGCCCAAAAACTAACAACTACTTGAGCACACAACTTAACCTGACTAGCGTGCATAATAGCTTTTATAGTAAAAATACCCTTGTACGGCCTACACCTATGATTACCTAAGGCCCACGTTGAGGCTCCTATTGCTGGGTCAATAGTCCTTGCTGCAGTACTCCTAAAACTAGGGGGATATGGTATAATACGACTCACCCTAATCCTTGATCCCCTTACAGAATATATAGCCTACCCCTTCCTCATATTATCCCTATGGGGTATAATTATAACAAGCTCAATCTGCCTCCGACAAACAGACCTAAAAGCACTTATCGCCTACTCCTCCGTAAGTCACATAGCCCTAGTAATTGTAGCCTCTCTTATTAAAACCCCCTGAAGCTTCACTGGTGCAATCGTCCTTATAATTGCCCACGGACTCACTTCCTCTATACTATTCTGCTTAGCAAATTCAAATTATGAACGAACCCACAGCCGCATTATAATACTTTCTCGAGGACTTCAAGCACTACTTCCACTAATAGCCTTCTGATGATTCATGGCAAACCTCACAAACCTAGCTCTACCACCCACTATCAATTTAATAGGAGAACTACTCGTAGTAACAACTTCATTCTCTTGATCACATATTACCATTATACTTATAGGACTAAACATACTAATTACTGCCCTCTACTCACTACACATATTTATTTCAACCCAACGAGGAATGCTTACCCACCACATCATCAGCATAAAACCTTCCTTCACACGAGAAAATATATTAATATTTATACACCTCTCCCCTATTATTCTCTTATCTCTTAATCCTAACATCATTATAGGTCTCACCCCTTGTAAATATAGTTTAAACAAAACATTAGATTGTGAATCTAATTATAGAAATTCATCACTTCTTATTTACCGAGAAAGCTTGCAAGGACTGCTAACCCATGCTCCCGTATTTAACAAAACGGCTCTCTCAACTTTTAAAGGATGACAGTTATCCATTGGTCTTAGGAGCCAAAAATATTGGTGCAACTCCAAATAAAAGTAGTAACTATGCACGCCTCCATCATCATATTAACCTTAATTTCCCTAACTTTCCCAATTATTACAGCCTTTATTAAACCCAACAAAAAATATCTCTACCCCAACTACGTAAAAACAATTATAATATATGCCTTTACCCTCAGCCTCCTTCCCACAACTCTATTTATTTTTCTGGACCAAGACATAATTATCTCAAACTGACATTGAACTACCATCCAATCACTAGAATTAACACTAAGCTTCAAATTAGATTATTTCTCTATATTATTTATACCAATCGCACTATTTATTACCTGGTGCATTATAGAATTCTCACTATGATATATAAGCTCAGATCCAAACATCGACCAATTCTTTAAATATCTCCTCATTTTCCTCACCACTATACTAATTTTAATTACCGCCAACAACCTATTCCAACTTTTCATCGGATGAGAAGGCGTAGGCATTATATCATTTTTATTAATTGGCTGATGACATGCTCGAACAGATGCCAACACAGCAGCCCTTCAAGCAATCTTATATAATCGCATTGGCGATATCGGCTTTATCCTAGCCATAGCATGGTTCCTTTTACACTACAACTCATGAGACCTTCAACAAATGTTCATACTAGGTACCAGCCCAAGCCTACTACCCCTAATAGGCCTCCTCTTAGCTGCGACAGGTAAATCAGCCCAACTTGGCCTCCACCCTTGACTACCCTCCGCTATAGAAGGCCCAACTCCAGTATCAGCCTTACTCCATTCTAGCACCATGGTGGTTGCTGGGGTGTTTTTACTCATTCGCTTTCACCCCCTAATAGAAAACAATATATTAATCCAAAGCCTAACACTATGCCTAGGAGCTATCACCACTCTATTTATAGCAATCTGCGCTTTAACACAAAATGACATTAAAAAAATTGTAGCCTTCTCCACCTCAAGCCAACTAGGACTAATAATGGTCACTATTGGCATCAACCAACCTTACCTAGCATTCCTACACATCTGCACCCACGCCTTTTTCAAAGCTATACTATTCATCTGCTCTGGTTCTATTATCCATAGCCTAAACAATGAACAAGACATTCGAAAAATAGGAGGACTATTTAAAACAATGCCCCTTACCTCAACTTCTCTGACCATCGGCAGCCTAGCACTTACAGGCATACCATTCCTCACAGGTTTCTATTCCAAAGACCTCATCATCGAAACCGCAAACACGTCGTATACCAACGCCTGAGCCCTATCCATTACCCTCATCGCTACTTCCCTAACAAGCGCTTACAGCACCCGAACTATTATTCTCACACTAACAGGACAACCACGCTTTTCAACCTCAATCAATATTAACGAAAACAACCCAGCCCTACTGAATCCACTGAAGCGCCTAGCAATCGGCAGCATACTTGCAGGCTTCTTTATTACCAATAATGTTTCTCCCACTACACTCCCCCAATTAACAATACCCTATTATCTAAAACACTTAGCTCTATGCGTAACCACCCTAGGCTTCTTAATAGCCCTAGACTTAGCCCTTATAACCAACAACATCAAAATAAGTACTCCTTCACACATATTCAAGTTTTCCAATATATTAGGATATTTTCCCACTACAATACACCGAATAATCCCATACCAAAATCTAATCTTAAACCAAAATATTGCCCTCCTTTTACTAGACTCAATCTGACTAGAAAAATTAATACCCAAAACAATTACGCATATTCACACTATTGCCTCTATCGCCACAACTACCCAAAAAGGTATGGTTAAACTCTATTTTCTTTCTTTCCTCATTCCCCTTGCACTAATCCTGCTCCTAATAGCATAA
Presbytis_melalophos_DQ355299              ATTAACTTAATATTAGCTCTAACAGTCAACACCCTTCTAACCCTACTACTAACAATCATTATATTCTGATTACCCCAACTTAATTCCTATACTGAAAAAGCTAACCCTTACGAGTGTGGCTTTGACCCACTAAATTCCGCTCGCATTCCTTTCTCCATAAAATTTTTTCTAGTTGCCATCACTTTTCTACTATTTGATTTAGAAATTGCCCTATTATTACCCCTACCATGAGCTCTCCAAACAACAAACCTTCCCGTAATAATTAAATCATCAATTATATTAATTATTATTCTAACTCTTGGCTTAGCCTACGAATGAACTCAAAAAGGGCTGGAGTGAACTGAATTGGTAAGTAGTTTAAATAAAATAAATGATTTCGACTCATTAGATTATGATAATCATACTAACCAAATGCCCATCATCTATATAAACATTATATTAGCATTTACCATCTCACTCTTAGGCATATTAACTTACCGCTCACACCTAATATCATCCCTACTATGCCTAGAAGGAATAATATTATCATTATTTATCATAAGTACCCTGATAGCCCTAAATATACATTTTCCCCTAGCCAACATCGTACCAATTGCCCTATTAGTATTTGCTGCCTGTGAAGCAGCAGTGGGTCTCTCCTTATTAATTTCAATCTCAAATACTTATGGCCTAGATCACATTCATAACCTAAGTTTACTTCAATGCTAAAAATAGTCTTTCCCACAATTATACTTTTACCAACAACATGATTTTCCAAAAACAATATAATCTGAATTAATCTAACTATGCATAGCTTAATTATCAGCCTCATCCCCCTTCTATTCTTTAATCAAACTAACAGTAATCTTATTAGTTATTCAACCTACTTATCCTCAGATCCACTAACAACACCTCTTCTAACGCTAACCGCCTGACTTTTACCTCTAATAATTATAGCAAGTCAATATCACCTACATAATGAAAGCCCTTTACGAAAAAAACTTTATTTATCCATAATAATTTTCCTACAAATTTCCCTAATTACAACATTTATAGCCACAGAAATAATTTTATTCTACATTCTATTTGAAACGACCCTTATCCCCACCTTGATTATTATTACCCGATGAGGTAACCAGGCAGAACGCCTCAACGCAAGTACATATTTCCTATTATACACACTAGCCGGTTCTCTCCCTTTATTAATTATATTAATATATTTACATAATAATTTAGGCTCATTAAATATTGTACTACTAACACTTACAGCTCAAAAACTAACAGCTAACTGATGTCACAGCTTAACCTGACTAGCATGCATAATAGCCTTTATAGTAAAAATACCACTATATGGTTTACACCTATGACTACCAAAAGCCCACGTTGAAGCCCCTATTGCCGGATCAATGGTCCTTGCTGCAGTACTTTTAAAATTAGGCGGTTATGGCATAATACGATTTACCTCAATCCTCAGCCCTCTAACAGAGTACATAGCCTACCCTTTCCTCATACTATCTTTATGAGGCATAATTATAACAAGCTTAACCTGCCTTCGACAAACAGACCTTAAATCGCTTATCGCATACTCCTCCGTAAGCCATATAGCCCTGGTAATTATAGCTTCTCTCATTCAAACTCCCTGAAGCTTTACCGGCGCTATCGTACTTATAATTGCCCACGGTCTTACTTCATCTATACTATTCTGCCTAGCAAACTCAAACTACGAACGAACTCACAGTCGTATTATAGCACTCTCTCGAGGACTTCAAACCCTACTTCCACTAATAGCTTCCTGATGATTTATAGCAAACCTCACTAATATAGCCCTACCCCCTACCATTAACTTAATTGGAGAGTTACTAGTAATAATAATTTCATTTTCTTGATCACATATCACCATCATGCTTATAGGACTAAACATATTAATTACTGCCCTCTATTCCCTATATATATTCACTACAACACAACGAGGAATACTTACCTCCCACATCATTAACATAAAACCCTCTTTTACACGAGAAAATATACTAATATTTATACACATTTCTCCCATTATTCTCCTATCCATTAATCCCAACATTATTATAGGCTTTACCCCCTGTAAATATAGTTTAACCAAAACATTAGATTGTGAATCTAAACACAGAAGCCCACCACTTCTTATTTACCGAGAAAGCTTGCAAGGACTGCTAACCCATGCCCCCGTACTTAACAAAACGGCTATCTCAACTTTTAAAGGATAACAGTTATCCATTGGTCTTAGGAACCAAAAACATTGGTGCAACTCCAAATAAAAGTAGTAG--ATGTATGCCTCCTTTATTATACTAATCCTCACTTCTCTAACCCTCCCAATCATTATAACCCTTGTTAAATCTAATAAAAATCACCTCTATCCTAACTATGTAAAAACAACTATAATATTTGCCTTTATTATTAGCCTTCTTCCCACAACTTTATATATCTTTCAAGACCAAGACATTATTATCTCAAACTGACATTGAACCACCATCCAAACATTAGAACTAACACTGAGCTTCAAACTAGACTACTTTTCAATACTATTCACCCCAATTGCATTATTTATTACCTGATGCATTATAGAATTCTCACTATGATATATAAACTCAGACCCAAATATCAACCAATTTTTTAAATACCTCCTTATTTTCCTCATTACCATACTAATCCTAATTACCGCAAACAACCTCTTTCAACTTTTCATTGGATGAGAGGGTGTAGGAATTATATCCTTTCTATTAATCAGCTGATGATATTCTCGAACAGACGCTAACACAGCAGCCATTCAAGCAATTCTATATAACCGTATTGGCGATATTGGTTTTATCCTAGCTATAGCATGATTTCTCCTCCATTATAATTCATGAGACTTCCAACAAATATTTGTCCTAGACTCTAACTCAAATTTCCTGCCACTAGTAGGACTCCTTCTAGCAGCAACAGGAAAATCAGCTCAACTAGGCCTTCACCCTTGATTACCCTCAGCTATAGAGGGCCCAACCCCAGTTTCAGCTCTACTTCACTCCAGCACTATAGTGGTAGCTGGGGTATTTTTACTCATCCGCTTTTATCCTATAATAGAAAACAATATAATAATTCAAAGCCTTACATTATGTCTAGGAGCCCTTACTACTATGTTTATAGCAATCTGCGCTTTAACACAAAATGATATTAAAAAAATTGTAGCTTTCTCCACTTCAAGCCAACTAGGACTAATAATAGTTACTATTGGCATCAATCAACCACACCTAGCATTTCTACACATTTGTACTCACGCCTTCTTCAAAGCCATACTATTTATTTGTTCTGGGTCTATTATTCACAACTTAAACAACGAACAAGACATTCGAAAAATAGGGGGACTATTTAAAATAATACCCCTTACTTCAACCGCCCTAATCATTGGTAACCTAGCACTCACAGGTATACCCTTTCTTACAGGCTTCTACTCCAAAGATCTTATCATCGAAACCGCAAACACATCATACATCAACGCCTGAGCCTTATCCATCACCCTCATTGCCACTTCCCTAACAAGCAGCTACAGCACCCGAACTATCATCCTCACACTAACAGGGCAGCCTCGTTTTTCAACCTCAACTCAAATTAACGAAAATAATCCAGCCCTACTAAATCCAATAAAACGCCTAACACTGGGTAGCCTACTTGCAGGATTTCTCATTACTAACAATATCACCCCTACGACACTTCCCCAACTAACCATACCTTATTACCTAAAAACCCTAGCCCTATGCGTAACCACCCTGGGTTTCCTAATAGCCCTAGACCTAACACTCATAACGAATAACCTCAAAATAGTAATCCCATCACATATATTCAAATTCTCTAATATATTAGGGTATTTCCCAACCACAATTCACCGAACAGTCCCCTATCAAAATTTGATAATAAGCCAAAACTTGGCTTTTCTCTTACTAGACTCAATCTGGTTAGAAAAGTCAATACCCAAAATAATTTCCTACACCCATATCATCACCTCCGTCACCACAACTACCCAAAAAGGCATAATTAAATTATATTTTCTCTCTTTCATTATTCCCCTTATCCTAATTCCATTTCTAGTACTATAA
Piliocolobus_oustaleti_EU580067            ATAAACCTAGCATTAACTCTAATAATTAATACCCTTCTAACCATAGCATTAATAATCATTATGTTCTGATTACCTCAACTCAACTCCTATACAGAAAAAGCTAATCCCTATGAATGCGGCTTTGATCCACTAAATCCCGCTCGTATTCCTTTCTCTATAAAATTTTTCTTAGTTGCCATTACCTTTCTACTATTTGACCTAGAAATTGCCCTTCTATTACCTCTGCCATGAGCTCTCCAAACAACAAATCTTCCCATAATAATCAAGTCATCAATTATATTAATTATTATTCTAACCCTCAGCCTAGCCTACGAATGAACTCAAAAGGGATTAGAATGAACCGAATTGGTAAGTAGTTTAAATAAAATAAATGATTTCGACTCATTAGATTATGATAATCATACTAACCAAATGCCCATTATTTATATAAATATTACCCTAGCATTTACCATTTCACTCCTAGGCATATTAGTATATCGCTCACACCTAATATCATCATTACTATGTCTAGAAGGAATAATACTCTCACTGTTTATCATAAGCACCCTTATAGCCTTAAATATGCACTTCCCCTTAGCTAATATTCTACCTATTGCCCTGCTAGTATTTGCCGCCTGCGAAGCAGCAGTAGGCCTCGCCTTACTAGTCTCAATCTCGAATATGTATGGCCTAGACCACATCCATAACCTAAGCTTACTCCAATGCTAAAAATAATTTTTCCAACAATTATACTATTACCAACAACATGATTTTCCAAAAATAGTATAGTCTGAATTAATTTAACTGTGCACAGCTTAATCATTAGTCTTATTCCCCTTCTATTTTTCAATCAAACCAACAACAACCTCATCAACTACTCAACCCTCCTATCTTCCGACCCATTAACAACACCCCTCCTAATATTAACCGCCTGACTTCTACCCCTCATAATTATAGCAAGTCAATATCACCTTCACAACGAAAGCCCCTCACGAAAAAAACTCTATCTCTCCATAATAGTGTTTTTACAGATCTCCCTAATTATAACATTTATAGCCACAGAGCTAATTTTATTTTATATTCTATTTGAAACCACTCTTATTCCCACTTTAATTATTATCACTCGATGGGGCAATCAAGCAGAACGCCTCAACGCAGGTACATATTTTCTATTTTATACATTAGCCGGCTCTCTCCCTCTACTAATTATATTAATATATATCCATAATAGCCTAGGCTCACTAAGTATCATTCTCCTAACAATTACAGCTCAAAAACTAACAACCACCTGAGCACACAGCTTAACTTGGCTAGCTTGCATAATAGCCTTCATGGTAAAAATACCCTTATACGGCCTACACCTATGATTACCCAAAGCCCATGTTGAAGCCCCTATCGCCGGATCAATAGTTCTCGCTGCAGTACTCCTAAAACTAGGGGGCTATGGTTTGCTACGACTTACCCTAATCCTTGATCCTCTTACGGAATATATAGCCTACCCTTTTCTCATATTATCCCTATGGGGCATAGTCATAACAAGCTCAATCTGCCTTCGACAAACAGACCTAAAATCACTCATTGCATATTCCTCCGTAAGCCATATGGCCCTAGTAATTGTAGCATCCCTCATTCAAACCCCCTGAAGCTTTACTGGCGCAATCGTTCTTATAATCGCTCATGGACTCACTTCATCTATATTATTCTGCCTAGCAAACTCAAATTACGAACGAACCCACAGCCGCATTATAATATTAACCCGAGGACTCCAAACTCTACTTCCACTGATGGCCTTTTGATGGCTTATAGCAAACCTCACCAACCTGGCTCTACCTCCCACTATCAACTTAGTAGGAGAACTACTGGTAGTGACAACTTCATTTTCTTGATCACATATTACCATTATACTCATAGGATTAAATATACTAATCACTGCCCTCTATTCACTATATATATTTATTATAACCCAACGAGGAGTATTTACACATCATATCATTAATATAAAACCCTCCTTTACACGAGAAAATATATTAATATTTATACACCTCTCCCCCATTATCCTACTATCCCTTAATCCCAATATCATTATAGGCTTCACTCCTTGTAAATATAGTTTAAATAAAACATTAGATTGTGAATCTAATTATAGAAAATTATCACTTCTTATTTACCGAGAAAGCTTGCAAGGACTGCTAATCCATGCTTCCGTACATAACAAAACGGCTCTCTCAACTTTTAAAGGATAACAGCTATCCATTGGTCTTAGGAACCAAAAATATTGGTGCAACTCCAAATAAAAGTAACAAATATGCATACCACCATCGTTATATTAACCTTAACTTCTTTAATCTTCCCAGTTATTATAGCCTTTATCAGTCCTAACAAAAAATATCTTTATCCCAATTATGTAAAAACAACTATAATGCTTGCCTTTATTCTCAGCCTCCTTCCCACAATCCTATATATTTTTATAGATCAAGACATAATTATCTCAAACTGACATTGAACAACCATTCAATCATTCGAACTAACACTAAGCTTCAAACTAGATTATTTTTCCATATTATTTATACCAATTGCACTATTTATCACTTGATGTATTATGGAGTTTTCACTATGATATATAAGCTCAGACCCAAATATTAGTCAATTCTTTAAATATCTCCTTATTTTCCTTACCACTATACTAATCTTAATTACCGCTAACAACCTCTTTCAACTATTCATCGGGTGGGAAGGCGTAGGCATCATGTCTTTCCTACTAATCGGCTGATGATATGCTCGAACAGATGCCAACACAGCAGCCATTCAAGCAGTCCTATATAACCGCATCGGCGATATCGGCTTTATCCTAGCTATGGCATGATTCCTCCTACACTATAACTCATGGGATCTTCAACAAATACTTATGCTAGACCCCAATCCAAGCGTACTACCACTAATAGGCCTCCTTCTAGCAGCAACAGGTAAATCAGCCCAACTTGGTCTACACCCCTGACTACCTTCCGCTATAGAAGGCCCAACTCCAGTATCAGCTCTACTCCATTCCAGCACTATAGTAGTAGCCGGAGTGTTTCTGCTCATCCGTTTCCATCCCCTAATAGAAAACAATATATTAATTCAAAATCTGACATTATGTCTAGGGGCTATTACTACTCTATTTATAGCAATCTGTGCCCTAACACAAAATGATATCAAAAAAATTGTAGCCTTCTCCACCTCAAGCCAACTAGGCTTAATAATAGTTACTATCGGTATCAACCAACCATACTTAGCATTTTTACATATCTGTACTCACGCCTTTTTCAAGGCTATACTATTTATTTGCTCCGGGTCTATTATTCACAACTTAAATAATGAACAAGATATTCGAAAAATAGGAGGTTTATTTAAAACAATGCCTCTTACCTCAACTTCCCTAACTGTAGGCAGCCTAGCACTTACAGGTATACCATTCCTTACAGGCTTCTATTCCAAAGATCTCATCATCGAATCCGCAAACACGTCATATACCAACGCCTGAGCCCTATCCGCCACCCTAATCGCCACTTCTCTAACAAGCGCTTACAGCACTCGAACTATTATTCTTACATTAACAGGACAACCCCGCTTTCCAACCTCAATTATTATTAATGAAAACAACTCAGCCCTGCTAAATCCACTAAAACGTCTAACACTTGGCAGTATTATCGCAGGCTTCCTTATTACCAACAATATTTCCCCCGCTATAACACCTCAAACAACAATACCTCATTATCTAAAATATTTAGCCCTATGCGTAACTATCATAGGCTTCCTAATAGCCCTAGACCTAACTCTCATGACGAATAACCTCAAAATAAAAAACCCCTCACATGTATTTAACTTTTCTAATATGCTAGGATATTTTCCCACTACAATACACCGAATAATTCCCTATCAGAATCTAATCATAAGCCAAAATGTAGCCTCCCTCCTATTAGACTCAATCTGATTGGAAAAATCAATACCCAAAATAATTATGCAAACCCACATTATTACCTCTATTAACACAACCACCCAAAAAGGTATAATTAAACTTTATTTTCTCTCTTTCCTTATTCCTCTTGTTCTAATTCCACTCCTAATGATATAA
Piliocolobus_tholloni_EU580081             ATAAACCTAGCATTAACTCTAATAATTAATACTCTTCTAACCACAGCATTAATAATCATTATGTTCTGATTACCTCAACTCAATTCCTATACAGAAAAAGCTAATCCCTATGAATGCGGCTTTGATCCACTAAATCCCGCCCGTATTCCTTTCTCCATAAAATTTTTCTTAGTCGCCATTACCTTCCTACTATTTGATTTAGAAATTGCCCTACTACTACCTCTGCCATGAGCTCTCCAAACAACAAATCTTCCCATAATAATCAAGTCATCAATTATATTAATTATTATTCTAACCCTCAGCCTAGCCTACGAATGAACTCAAAAGGGATTAGAATGAACTGAATTGGTAAGTAGTTTAAATAAAATAAATGATTTCGACTCATTAGATTATGATAATCATACTAACCAAATGCCCATTATTTATATAAATATTACCCTAGCATTCACCATTTCACTCCTAGGCATATTAGTATATCGCTCACACCTAATATCATCATTACTGTGTCTAGAAGGAATAATACTCTCACTGTTTATCATAGCCACCCTTATAGCCTTAAATATGCACTTCCCCCTAGCTAATATTATACCTATTGCCTTGCTAGTATTTGCCGCCTGCGAAGCAGCAGTAGGCCTCGCCTTACTAGTCTCAATCTCAAATATATATGGCCTAGACCACATCCATAACCTAAGCTTACTCCAATGCTAAAAATAATTTTTCCAACAATTATACTATTACCAACAACATGATTTTCCAAAAATAATATAGTCTGAATTAATTTAACTGTGCACAGCTTAATCATTAGTCTTATTCCCCTTCTATTCTTCAATCAAACCAACAACAACCTCATCAATTACTCAACCCTCCTATCTTCCGATCCATTAACAACACCCCTCCTAATATTAACCGCCTGACTTCTACCCCTTATAATTATAGCAAGTCAATATCACCTTCACAACGAAAGCCCCTCACGAAAAAAACTCTATCTCTCCATAATAGTGTTTTTACAGATTTCCCTGATTATAACATTTATAGCCACAGAGCTAATTTTATTCTATATTCTATTTGAAACCACTCTTATTCCCACTCTAATTATCATTACCCGATGAGGCAATCAAGCAGAACGCCTCAACGCAGGTACATACTTTCTATTTTATACATTAGCCGGCTCTCTCCCTCTACTAATTATATTAATATATATCTATAACAGCCTAGGCTCACTAAATATTATTCTCCTAACAATTACAGCTCAAAAACTAACAACCACCTGATCACACAGCCTAACTTGGCTAGCTTGCATAATAGCTTTCATGGTAAAAATACCCTTATACGGCCTACACCTATGATTACCCAAAGCCCATGTTGAAGCCCCTATCGCCGGATCAATAGTTCTCGCTGCAGTACTCCTAAAACTAGGGGGCTATGGTTTGCTACGACTTACCCTAATCCTTGATCCTCTTACAGAGTATATAGCCTACCCCTTTCTCATATTATCTCTATGGGGCATAGTCATAACAAGCTCAATCTGCCTTCGACAAACAGACCTAAAATCACTCATTGCATATTCCTCCGTAAGCCATATGGCCCTAGTAATTGTAGCATCTCTCATTCAAACCCCCTGAAGCTTTACTGGCGCAATTGTCCTTATAATCGCTCATGGGCTCACTTCATCTATACTATTCTGCCTAGCAAACTCAAATTACGAACGAACCCATAGCCGCATTATAATATTAGCCCGAGGACTTCAAACTCTACTTCCACTAATAGCCTTTTGATGACTTATAGCAAACCTCACCAACCTGGCTCTACCTCCCACTATCAACTTAGTAGGAGAACTACTGGTAGTAACAACTTCATTTTCTTGATCACATATTACCATTATACTCATAGGATTAAATATACTAATTACTGCCCTCTATTCACTATATATATTTATTATAACACAACGAGGAGTATTTACACATCACATCATTAATATAAAACCCTCCTTTACACGAGAAAATATATTAATATTTATACACCTCTCCCCCATTATCCTACTATCCCTTAACCCTAATATCATTATAGGCTTCACTCCTTGTAAATATAGTTTAAATAAAACATTAGATTGTGAATCTAATTATAGAAAATTATCACTTCTTATTTACCGAGAAAGCTTGCAAGGACTGCTAATCCATGCTTCCGTACATAACAGAACGGCTCTCTCAACTTTTAAAGGATAACAGCTATCCATTGGTCTTAGGAGCCAAAAATATTGGTGCAACTCCAAATAAAAGTAACAACTATGCATGCCTCCATCGTTATATTAACCCTAACTTCTTTAATCTTCCCAGTTATTATAGCCTTTATTAGTCCTAACAAAAAATATCTTTATCCCAATTATGTAAAAACAACTATAATGCTTGCCTTTATTCTCAGCCTCCTTCCCACAACCCTATATATTTTTATAGATCAGGACATAATTATCTCAAACTGACATTGAACGACCATTCAATCATTAGAACTAACACTAAGCTTCAAACTAGATTATTTTTCCATATTATTTATACCAATTGCACTATTTATCACTTGATGTATTATGGAATTTTCACTATGATATATAAGCTCAGATCCAAATATTAGTCAATTCTTTAAATACCTCCTTATTTTCCTTACCACCATACTAATCCTAATTACCGCCAACAATCTCTTTCAACTATTCATCGGGTGGGAAGGCGTAGGCATCATGTCTTTCCTACTAATCGGCTGATGACATGCTCGAACAGATGCCAACACAGCAGCCATTCAGGCAGTCCTATATAACCGCATTGGCGATATCGGCTTTGTCCTAGCTATGGCATGGTTCCTCCTGCACTACAACTCATGGGACCTTCAACAAATACTTATGCTAGATCCCAATCCAAGCGCACTACCACTAATAGGCCTCCTCCTAGCAGCAACGGGTAAATCAGCTCAACTTGGTCTACACCCTTGACTACCTTCCGCTATAGAAGGCCCAACTCCAGTATCAGCTCTACTCCATTCCAGCACCATAGTAGTAGCCGGAGTATTTCTGCTCATCCGTTTCCAACCCCTGATAGAAAACAATATATTAATTCAAAATCTGACATTATGTCTAGGGGCTATCACTACTCTATTCATAGCAATCTGTGCCCTAACACAAAATGACATCAAAAAAATTGTAGCCTTCTCCACCTCAAGCCAACTGGGCTTAATAATAGTTACTATCGGTATTAACCAACCACACTTAGCATTTTTACATATCTGCACCCACGCCTTTTTCAAGGCTATATTATTTATTTGCTCCGGGTCTATTATTCACAACTTAAATAATGAACAAGATATTCGAAAAATAGGAGGTTTATTTAAAACAATGCCCCTTACCTCAACTTCCCTAACTGTAGGCAGTCTAGCACTTACAGGTATACCATTCCTTACAGGCTTCTATTCCAAAGATCTCATCATCGAAACCGCAAACACGTCATATACCAACGCCTGAGCCCTATCCGCCACCCTAATCGCCACTTCTCTAACAAGCGCTTACAGCACTCGAACTATTATTCTTACATTAACAGGACAACCTCGCTTTCCAACCTCAATTATTATCAATGAAAACAACTCAGCCCTGCTAAATCCACTAAAACGTCTAACACTTGGCAGTATTATCGCAGGCTTCCTTATTACCAACAATATTTCCCCCACTATAACACCTCAAACAACAATACCCCATTATCTAAAATATTTAGCCCTATGCGTAACTATCCTAGGCTTCCTAATAGCCCTAGACCTAATTCTCATAACGAATAATCTCAAAATAAATAAACCCTCACACACATTTAACTTTTCTAATATGCTAGGATATTTTCCCACTACAATACACCGAATAATTCCCTATCAGAACCTAATCATAAGCCAAAATGTAGCCTCCCTCCTATTAGACTCAATCTGATTGGAAAAATCAATACCCAAAATAATTATGCAAACCCACATTATTACTTCTATCAACACAACCACCCAAAAAGGTATAATTAAACTTTATTTTCTCTCCTTCCTTATCCCTCTTGTTCTAATTCCACTCCTAATGACATAA
Piliocolobus_tholloni_EU580080             ATAAACCTAGTATTAATTCTAATAATCAACACCCTTCTAACCACAGCATTAATAATTATTATATTCTGACTACCCCAACTCAACTCCTATACAGAAAAAGCTAACCCCTACGAATGCGGTTTTGATCCACTAAACCCCGCTCGTATCCCTTTCTCCATGAAATTCTTCCTAGTTGCAATTACCTTTCTATTATTTGATTTAGAGATTGCCCTACTACTGCCTCTACCATGAGCCCTCCAAACAACAAATCTTCCCGTAATAATCAAGTCATCAATTATATTAATTATTATTCTAACCCTCAGCCTAACCTATGAATGAACTCAAAAAGGGCTAGAATGAACTGAATTGGTAAGTAGTTTAAACAAAACAAATGATTTCGACTCATTAGATTATGATAATCATACTAACCAAATGCCCATTATTTATATAAATATCACCCTAGCATTTACCATTTCACTCTTAGGTGTACTAGTATACCGCTCCCACCTAATATCATCACTACTGTGTCTAGAGGGGATAATACTCTCACTATTTATCATAAGCACCCTCATAGCCTTAAACATGCACTTCCCTTTGGCTAATATCATACCTATTGCCCTGCTAGTATTTGCCGCCTGCGAAGCAGCAGTAGGCCTCGCCTTACTAGTCTCAATCTCGAATATATACGGCCTAGACCACATCAATAACCTAAGCTTACTTCAATGCTAAAAATAATTTTCCCAACAATTATACTATTACCAACAACATGATTTTCTAAAAATAATATGGTCTGAATTAATTTAACTGTACATAGCTTAATTATTAGCTCCATTCCCCTTCTATTCTTCAATCAAACCAGCAACAACCTTATCAACTACTCAACCCTCCTATCTTCTGACCCATTAACAACACCCCTCCTAATGTTAACCGCCTGACTTCTACCACTCATAATTATAGCAAGTCAATATCACCTTCACAACGAAAGCCCTTCACGAAAAAAGCTCTATCTCTCCATAATAGTACTCCTACAAATTTCCCTAGTCATAACTTTTATAGCCACAGAACTAATTTTATTTTATATTTTGTTTGAAACTACTCTCATCCCCACTCTAATTATCATTACCCGGTGAGGCAATCAAGCAGAACGCCTCAATGCAGGCACATATTTCCTATTCTACACATTAGCCGGCTCTCTTCCCCTACTAATCATACTAGTATATATTTATAATAACCTAGGTTCACTAAATATTATTCTCCTAACAGTTACAGCTCAAAAAATAACAGCCACCTGATCACATAGCCTAACTTGACTAGCTTGCATAATAGCCTTCATAGTGAAAATACCCTTATATGGCCTACACCTATGACTACCCAAAGCCCATGTTGAAGCTCCCATTGCCGGATCAATAGTCCTCGCTGCAGTGCTCCTAAAACTAGGCGGCTACGGTATATTACGACTCACCCTAATCCTTGACCCTCTTACGGAATATATAGCCTATCCCTTTCTTATACTATCCTTATGAGGCATAATCATAACAAGCTCAATCTGCCTCCGACAAACAGACCTAAAATCACTCATTGCATACTCCTCCGTAAGCCATATAGCCCTAGTAATTGTAGCATCCCTCATTCAAACCCCCTGAAGCTTCACTGGCGCAATTGTCCTTATAATTGCCCACGGACTCACTTCATCTATATTATTTTGCCTAGCAAACTCAAACTATGAACGAACCCACAGCCGCATTATAATATTAACCCGAGGACTTCAAACTCTACTTCCACTAATAGCCTTTTGATGACTTATAGCAAATCTCACCAACCTGGCCCTGCCTCCTACTATCAACTTAGTAGGAGAACTACTGGTAGTAGCAACTTCATTTTCTTGATCACATATTACGATCATATTTACAGGACTAAACATATTAATTACCGCCCTCTATTCACTATATATATTTATTATAACCCAACGAGGAATATTTACACATCACATCATCAATATAAAACCCTCCTTTACACGAGAAAACATATTAATATTTATACACCTATCCCCCATTATCCTATTATCCCTTAATCCTAGCATCATTATAGGCTTCACTCCTTGTAAATATAGTTTAAATAAAACATTAGATTGTGAATCTAATTATAGAAAATTATCACTTCTTATTTACCGAGAAAGCTTGCAAGGACTGCTAATCCATGCCTCCGTATATAACAAAACGGCTCTCTCAACTTTTAAAGGATAACAGCTATCCGTTGGTCTTAGGAACCAAAAATATTGGTGCAACTCCAAATAAAAGTAACAACTATGCATACCTCCATCGTCATATTAACCTTAATTTCTTTAACCTTCCCAGTTATCATAGCCCTTATTAATCCTAACAAAAAATATCTTTACCCCAATTATGTAAAAACAACTATAATACTTGCCTTTATCCTCAGCCTCCTTCCTACAACCCTATATATTTTTCTAGAGCAAGACGTAATTATTTCAAACTGACATTGAATAACCATTCAATCATTAGAACTAGTACTAAGCTTCAAACTAGATTATTTCTCCATATTATTCATACCAATTGCACTATTTATCACTTGGTGTATCATAGAATTCTCGCTATGGTATATAAGCTCAGATCCAAACATTAATCAATTCTTCAAGTATCTCCTTATTTTCCTTACCACTATATTAATCTTAATTACCGCTAATAATCTTTTCCAACTATTCATCGGATGAGAAGGTGTAGGTATTATGTCTTTCCTACTAATCGGCTGATGACATGCTCGAACAGACGCCAACACAGCAGCCATTCAGGCAATTCTATATAATCGTATTGGCGACATCGGCTTCGTCCTAGCTATAGCATGATTTCTCCTACACTACAACTCATGAGACCTTCAACAAATACTCACGCTAGACCCCAATCCAAGCGTACTACCACTAATAGGCCTCCTCCTAGCAGCAACAGGTAAATCAGCTCAACTTGGTCTACACCCTTGACTACCTTCCGCTATAGAAGGCCCAACCCCAGTATCAGCCCTACTCCATTCCAGCACCATGGTAGTGGCTGGAGTATTTCTACTCATCCGCTTCCACCCCTTGATAGAAAATAATATATTAATTCAAAATACAGCACTATGCCTAGGAGCTATTACTACCTTGTTTATAGCAATCTGCGCCCTAACACAAAATGATATCAAAAAAATCGTAGCCTTCTCCACTTCAAGCCAGCTAGGCTTAATAATAGTTACCATCGGTATCAACCAACCATACTTAGCATTTTTACATATCTGCACCCATGCCTTTTTCAAAGCTATATTATTTATTTGCTCCGGATCTATTATTCACAACTTAAACAATGAACAAGACATTCGAAAAATAGGAGGATTATTTAAAACAATACCTCTTACCTCAACTTCCCTAACTGTAGGTAGCCTAGCACTTACAGGTATACCATTCCTTACAGGCTTCTACTCCAAAGATCTTATTATCGAAACCGCAAATACGTCATATACCAACGCCTGAGCCCTATCCACTACCCTAATCGCCACTTCTCTAACAAGCGCTTACAGCACTCGAACCATCATTCTTACATTAACAGGACAACCCCGCTTTCCAACCCCAATTACTATTAATGAAAATAACCCGGCCCTGCTAAATCCACTAAAACGCCTAACATTTGGCAGTATTGTTGCAGGCTTCCTTATTACCAACAATATTTCCCCCACTATAACCCCTCAGACAACAATACCCCATTACTTAAAATATTTAGCCCTATGCGTGACCACCCTAGGCTTCCTAATAGCCCTAGACCTAACTCTCATGACCAATAATCTCAAAATAAGCACCCCTTCACACATTTTCAAATTTTCTAACATGCTAGGGTACTTTCCCACTACAATACACCGAATAATTCCCTATCAAAACTTAACTATAAGCCAAAATGTAGCCTTTTTTCTACTAGACTTAGCCTGATTGGAAAAACTAATACCCAAAACAATTATGCAGACCCATATTACTACCTCTATCAACATAACCACCCAAAAAGGTATAATTAAACTTTATTTTCTCTCTTTCCTTATTCCTCTTATTCTAATTCCACTCCTAATGACATAG
Piliocolobus_tephrosceles_EU580079         ATAAACCTAGCATTAACTCTAATAATTAATACCCTTCTAACCACAGCATTAATAATCATTATGTTCTGATTACCTCAACTCAATTCCTACACAGAAAAAGCTAATCCCTATGAATGCGGCTTTGATCCACTAAATCCCGCTCGTATTCCTTTCTCCATAAAATTTTTCTTAGTTGCCATTACCTTTCTACTATTTGACTTAGAAATTGCCCTACTACTACCCCTGCCATGAGCTCTCCAAACAACAAATCTTCCCATAATAATCAAGTCATCAATTATATTAATTATTATTCTAACCCTAAGCCTAGCCTACGAATGAACTCAAAAGGGATTAGAATGAACTGAATTGGTAAGTAGTTTAAATAAAATAAATGATTTCGACTCATTAGATTATGATAATCATACTAACCAAATGCCTATTATTTATATAAATATCACCCTAGCATTCACCATTTCACTCCTAGGCATATTAGTATATCGCTCACACCTAATAGCATCATTACTGTGTCTAGAAGGAATAATACTCTCACTGTTTATCATAGCCACCCTTATAGCCTTAAATATGCATTTCCCCTTAGCTAATATCCTACCTATTGCCCTGCTAGTATTTGCCGCCTGCGAAGCAGCAGTAGGCCTCGCCTTACTAGCCTCAATCTCAAATATATATGGCCTAGATCACATCCATAATTTAAGCTTACTCCAATGCTAAAAATAATTTTTCCAACAATTATACTATTACCAACAACATGATTTTCCAAAAATAATATAATCTGAATTAATTTAACTGTGCACAGCTTAATTATTAGTCTTATTCCCCTTCTATTCTTCAATCAAACCAACAACAATCTTATCAATTATTCAACCCTCCTATCTTCTGACCCATTAACAACACCCCTCCTAATATTAACCGCCTGACTTCTACCCCTCATAATTATAGCAAGTCAATATCACCTTCACAACGAAAGCCCCTCACGAAAAAAACTCTATCTCTCCATAATAGTGTTTTTACAGATCTCCCTAATTATAACATTTATAGCCACAGAACTAATTTTATTTTATATTCTATTTGAAATCACTCTTATTCCCACTCTAATTATTATTACCCGATGGGGCAACCAAGCAGAACGCCTCAACGCAGGTACATACTTTCTATTTTATACATTAGCCGGCTCTCTCCCTCTACTAATTATATTAATATATATCTATAACAGCCTGGGCTCACTAAATATTATTCTCCTAACAATTACAGCTCAAAAACTAACAACCACCTGATCACACAGCCTAACTTGGCTAGCTTGCATAATAGCCTTCATGGTAAAAATACCCTTATACGGCCTACACCTATGATTACCCAAAGCCCATGTTGAAGCCCCTATCGCCGGATCAATAGTTCTCGCTGCAGTACTCCTAAAACTAGGGGGCTATGGTTTGCTACGACTTTCCCTAATCCTTGACCCTCTTACGGAATATATAGCCTACCCCTTTCTCATATTATCCCTGTGGGGCATAGTCATAACAAGCTCAATCTGCCTTCGACAAACAGACCTAAAATCACTCATTGCATATTCCTCCGTAAGCCACATGGCCCTAGTAATTGTAGCATCCCTCATTCAAACCCCTTGAAGCTTTACTGGCGCAATTGTCCTTATAATCGCTCATGGACTCACTTCATCTATATTATTCTGCCTAGCAAACTCAAATTACGAACGAACCCACAGCCGCATTATAATATTAACCCGAGGACTTCAAACTCTACTTCCATTAATAGCCTTTTGATGACTTATAGCAAACCTCACCAACCTAGCTCTACCTCCAACTATCAACTTAGTAGGAGAACTACTGGTAATAACAACTTCATTTTCTTGATCACATATTACTATTATACTTATAGGATTAAACATATTAATCACTGCCCTCTATTCACTACATATATTTATTATAACCCAACGAGGAGTATTTACACATCACATCATTAATATAAAACCCTCCTTCACACGAGAAAATATATTAATATTTATACACCTCTCCCCCATTATCCTACTATCCCTTAACCCTAATATCATTATAGGCTTTACTCCTTGTAAATATAGTTTAAATAAAACATTAGATTGTGAATCTAATTATAGAAAATTATCACTTCTTATTTACCGAGAAAGCTTGCAAGGACTGCTAACCCATGCTTCCGTACATAACAAAACGGCTCTCTCAACTTTTAAAGGATAACAGCTATCCATTGGTCTTAGGAACCAAAAATATTGGTGCAACTCCAAATAAAAGTAACAACTATGCACACCTCCATCGTTATATTAACCTTAACTTCTTTAACCTTCCCAGTTATTATAGCCTTTATTACTCCTAACAAAAAATATCTTTATCCCAATTATGTAAAAACAACTATAATACTTGCCTTTATTCTCAGCCTCCTTCCCACAATCCTATATATTTTTATAGATCAAGACATAATTATCTCAAACTGACATTGAACAACCATTCAATCATTAGAACTAACACTAAGCTTCAAACTAGATTATTTTTCCATATTATTTATACCAATTGCACTATTTATCACTTGATGTATCATGGAGTTTTCACTATGATATATAAGCTCAGACCCAAATATTAGTCAATTCTTTAAATATCTCCTTATTTTCCTTACCACTATACTAATTTTAATTACCGCTAATAATCTCTTTCAACTATTCATCGGATGGGAAGGCGTAGGCATCATATCTTTCCTACTAATCGGCTGATGGCATGCTCGAACAGATGCCAACACAGCAGCCATTCAGGCAGTTCTATATAACCGCATTGGCGATATCGGCTTTGTCCTAGCTATGGCATGGTTCCTCCTGCACTACAACTCATGGGACCTTCAACAGATACTTATGCTAGACCCCAATCCAAGCGTACTACCACTAATAGGCCTCCTCCTAGCAGCAACGGGTAAATCAGCTCAACTTGGTCTACACCCTTGACTACCTTCCGCTATAGAAGGCCCAACTCCAGTATCAGCTCTACTCCACTCCAGCACCATAGTAGTAGCCGGAGTGTTTCTGCTCATCCGTTTCCACCCCCTGATAGAAAATAATATATTAATTCAAAATCTGACATTATGTCTAGGGGCTATTACTACTCTATTTATAGCAATCTGTGCCCTAACACAAAATGACATCAAAAAAATTGTAGCCTTCTCCACCTCAAGCCAACTGGGCTTAATAGTAGTTACTATCGGTATCAACCAGCCACACCTAGCATTTTTACATATCTGCACCCACGCCTTTTTCAAGGCTATATTATTTATTTGCTCTGGGTCTATCATTCATAACTTAAATAATGAACAAGACATTCGAAAAATAGGAGGTTTATTTAAAACAATACCTCTTACCTCAACTTCCCTAACTGTAGGCAGCCTAGCACTTACAGGTATACCATTCCTTACAGGTTTCTATTCCAAAGATCTTATCATCGAAACCGCAAACACGTCATATACCAACGCCTGAGCCCTATCCGCCACCCTAATCGCCACTTCTCTAACAAGCGCTTACAGCACTCGAACTATTATTCTTACATTAACAGGACAACCCCGCTTTCCAGCCTCAATTATTATTAATGAAAACAACTCAGCCCTGCTAAATCCACTAAAACGTCTAACACTTGGCAGTATCATCGCAGGCTTCCTTATTACCAACAATATTTCCCCCACTATAACACCTCAAACAACAATACCTCATTATCTAAAATATTTAGCCCTATGCGTAACTATCCTAGGCTTCCTAATAGCCCTAGACCTAACTCTCATAACAAATAATCTCAAAATAAATAAACCCTCATACGTATTTAACTTTTCTAATATGCTAGGATATTTCCCCACTACAATACACCGAATAATTCCCTATCAAAACCTAATCATAAGCCAAAATGTAGCCTCCCTCCTATTAGACTTAATCTGATTGGAAAAATCAATACCCAAAATAATTATGCAAACCCACATTACCACCTCTATTAACACAACCACCCAAAAAGGTATAATTAAACTTTATTTTCTCTCTTTCCTTATTCCTCTTATTCTAATTCCACTCCTAATGACATAA
Piliocolobus_tephrosceles_EU580078         ATAAACCTAGCATTAACTCTAATAATTAATACCCTTCTAACCACAGCATTAATAATTATTATGTTTTGATTACCTCAACTCAATTCCTACACAGAAAAAGCTAATCCCTATGAATGCGGCTTTGATCCACTAAATCCCGCTCGTATTCCTTTCTCCATAAAATTTTTCTTAGTTGCCATTACCTTTCTACTATTTGACTTAGAAATTGCCCTACTACTACCCCTGCCATGAGCTCTCCAAACAACAAATCTTCCCATAATAATCAAGTCATCAATTATATTAATTATTATTCTAACCCTAAGCCTAGCCTACGAATGAACTCAAAAGGGATTAGAATGAACTGAATTGGTAAGTAGTTTAAATAAAATAAATGATTTCGACTCATTAGATTATGATAATCATACTAACCAAATGCCCATTATTTATATAAATATCACCCTAGCATTCACCATTTCACTCCTAGGCATATTAGTATATCGCTCACACCTAATATCATCATTACTGTGTCTAGAAGGAATAATACTCTCACTGTTTATCATAACCACCCTTATAGCCTTAAATATGCACTTCCCCTTAGCTAATATCCTACCTATTGCCCTGCTAGTATTTGCCGCCTGCGAAGCAGCAGTAGGCCTCGCCTTACTAGTCTCAATCTCGAATATATATGGCCTAGACCACATTCATAATTTAAGCTTACTCCAATGCTAAAAATAATTTTTCCAACAATTATACTACTACCAACAACATGATTTTCCAAAAATAATATAGTCTGAATTAATTTAACTGTGCACAGCTTAATCATTAGTCTTATTCCCCTTCTATTCTTCAATCAAACCAACAACAATCTCATCAATTACTCAACCCTCCTATCTTCTGACCCATTAACAACGCCCCTCCTAATATTAACCGCCTGACTTCTACCCCTCATAATCATAGCAAGTCAATATCATCTTCACAACGAAAGCCCCTCACGAAAAAAACTCTATCTCTCCATAATAGTGTTTTTACAGATCTCCCTAATTATAACATTTATAGCCACAGAACTAATTTTATTTTATATTCTATTTGAAACCACTCTTATTCCCACTCTAATTATTATTACCCGATGGGGTAATCAAGCAGAACGCCTCAACGCAGGTACATACTTTCTATTTTATACATTAGCCGGCTCTCTCCCTCTACTAATTATATTAATGTATATCTATAACAGCCTGGGCTCACTAAATATTATTCTCCTAACAATTACAGCTCAAAAACTAACAACCACCTGATCACACAGCCTAACTTGGCTAGCTTGCATAATAGCCTTCATGGTAAAAATACCCTTATACGGCCTACACCTATGATTACCCAAAGCCCATGTTGAAGCCCCTATCGCCGGATCAATGGTTCTCGCTGCAGTACTCCTAAAACTAGGGGGCTATGGTTTGCTACGACTTACCCTAATCCTTGACCCTCTTACGGAATATATAGCCTACCCCTTTCTCATATTATCCCTATGGGGCATAGTCATAACAAGCTCAATCTGCCTTCGACAAACAGACCTAAAATCACTCATTGCATATTCCTCCGTAAGCCACATGGCCCTAGTAATTGTAGCATCCCTCATTCAAACCCCTTGAAGCTTTACTGGCGCAATTGTCCTTATAATCGCCCATGGACTCACTTCATCTATATTATTCTGCCTAGCAAACTCAAATTACGAACGAACCCACAGCCGCATTATAATATTAACCCGAGGACTTCAAACTCTACTTCCACTAATAGCCTTTTGATGACTTATGGCAAACCTCACCAACCTGGCTCTACCTCCAACTATCAACTTAGTAGGAGAACTACTGGTAGTAACAACTTCATTTTCTTGATCACATATTACTATTATACTCATAGGATTAAACATATTAATCACTGCCCTCTATTCACTACATATATTTATTATAACCCAACGAGGAGTATTTACACACCACATCATTAATATAAAACCCTCCTTCACACGAGAAAATATATTAATATTTATACACCTCTCCCCCATTATCCTACTATCCCTTAACCCTAATATCATTATAGGCTTTACTCCTTGTAAATATAGTTTAAATAAAACATTAGATTGTGAATCTAATTATAGAAAATTATCACTTCTTATTTACCGAGAAAGCTTGCAAGGACTGCTAACCCATGCTTCCGTACATAACAAAACGGCTCTCTCAACTTTTAAAGGATAACAGCTATCCATTGGTCTTAGGAACCAAAAATATTGGTGCAACTCCAAATAAAAGTAACAACTATGCATACCTCCATCGTTATATTAACCTTAACTTCTTTAACCTTCCCAGTTATTATAGCCTTTATTAGTCCTAATAAAAAATATCTTTATCCCAATTATGTAAAAACAACTATAATACTTGCCTTTATTCTCAGCCTCCTTCCCACAATCCTATATATTTTTATAGATCAAGACATAATTATCTCAAACTGACATTGAACAACCATTCAATCATTAGAACTAACACTAAGCTTCAAACTAGATTATTTTTCCATATTATTTATACCAATTGCACTATTTATCACTTGATGTATCATGGAGTTTTCACTATGATATATAAGCTCAGACCCAAATATTAATCAATTCTTTAAATATCTCCTTATTTTCCTTACCACTATACTAATTTTAATTACCGCTAACAATCTCTTTCAACTATTCATCGGATGGGAAGGCGTAGGCATCATATCTTTCCTACTAATCGGCTGATGACATGCTCGAACAGATGCCAACACAGCAGCCATTCAGGCAGTTCTATATAACCGCATTGGCGATATCGGCTTTGTCCTAGCTATGGCATGGTTCCTCCTGCACTACAACTCATGGGACCTTCAACAAATACTTATGCTAGATCCCAATCCAAGCGTACTACCACTAATAGGCCTCCTCCTAGCAGCAACGGGTAAATCAGCTCAACTTGGTCTACACCCTTGACTACCTTCCGCTATAGAAGGCCCAACTCCAGTATCAGCTCTACTCCACTCCAGCACCATAGTAGTAGCCGGAGTATTTCTGCTCATCCGTTTCCATCCCCTGATAGAAAACAATATGTTAATTCAAAATCTGACATTATGTCTAGGGGCTATTACTACTCTATTTATAGCAATCTGTGCCCTAACACAAAATGACATCAAAAAAATTGTAGCCTTCTCCACCTCAAGCCAACTGGGCTTAATAGTAGTTACTATCGGTATCAACCAGCCACACCTAGCATTTTTACATATCTGCACCCACGCCTTTTTCAAGGCTATATTATTTATTTGCTCTGGGTCTATTATTCACAACTTAAATAATGAACAAGATATTCGAAAAATAGGGGGTTTATTTAAAACAATGCCTCTTACCTCAACTTCCCTAACTGTAGGCAGCCTAGCACTTACAGGTATACCATTCCTTACAGGTTTCTATTCCAAAGATCTCATCATCGAAACCGCAAACACGTCATATACCAACGCCTGAGCCCTATCCGCCACCCTAATCGCCACTTCTCTAACAAGCGCTTACAGCACTCGAACTATTATTCTTACATTAACAGGACAACCCCGCTTTCCAGCCTCAATTATTATTAATGAAAACAACTCAGCCCTGCTAAATCCACTAAAACGTCTAACACTTGGCAGTATTATCGCAGGCTTCCTTATTACCAACAATATTTCTCCCACTATAACGCCTCAAACAACAATACCTCATCATCTAAAATATTTAGCCCTATGCGTAACTATCCTAGGCTTCCTAATAGCCCTAGACCTAACTCTCATAACGAATAATCTCAAAATAAATAAACCCTCACACGTATTTAACTTTTCTAATATGCTAGGATATTTTCCCACTACAATACACCGAATAATTCCCTATCAAAACCTAATCATAAGCCAAAATGTAGCCTCCCTCCTATTAGACTCAATCTGATTGGAAAAATCAATACCCAAAATAATTATGCAAACCCACATTACTACCTCTATTAACACAACCACCCAAAAAGGTATAATTAAACTTTATTTTCTCTCTTTCCTTATTCCTCTTATTCTAATTCCACTCCTAATGACATAA
Piliocolobus_rufomitratus_EU580075         ATAAACCTAGCATTAACTCTAATAATTAATACCCTTCTAACCACAGCATTAGTAATCATTATGTTCTGATTACCTCAACTTAATTCCTATACAGAAAAAGCTAATCCCTATGAATGCGGCTTTGATCCACTAAATCCCGCTCGTATTCCTTTCTCCATAAAATTTTTCTTAGTTGCCATTACCTTTCTACTGTTTGACTTAGAAATTGCCCTACTATTACCTCTGCCATGGGCTCTCCAAACAACAAATCTTCCCATAATAATCAAGTCATCAATTATATTAATTATTATTCTAACCCTAAGCCTAGCCTACGAGTGAACTCAAAAGGGGTTAGAATGAACTGAATTGGTAAGTAGTTTAAATAAAATAAATGATTTCGACTCATTAGATTATGATAATCATACTAACCAAATGCCCATTATTTATATAAATATTACCCTAGCATTTACCATTTCACTCCTAGGCATATTAGTATATCGCTCACACCTAATATCATCATTACTATGTCTAGAAGGAATAATGCTCTCACTGTTTATCATAACCACCCTTATAGCCTTAAATATGCATTTCCCCTTAGCTAATATCCTACCTATTGCCCTGCTAGTATTTGCCGCCTGCGAAGCAGCAGTAGGCCTCGCCTTGCTAGTCTCAATCTCGAATATATATGGCCTAGACCACATCCATAACCTAAGCTTACTCCAATGCTAAAAATAATTTTTCCAACAATAATACTATTACCAACAACATGGTTTTCCAAAAATAATATAATCTGAATTAATTTAACTGTGCACAGCTTAATCATTAGTCTTATTCCCCTTCTATTCTTCAATCAAACCAACAACAACCTCATCAATTACTCAACCCTCCTATCTTCCGACCCATTAACAACGCCCCTCCTAATATTAACCGCCTGACTTCTACCCCTCATAATTATAGCAAGTCAATATCACCTTCACAACGAAAGCCCCTCACGAAAAAAACTCTATCTCTCCATAATAGTGTTTTTACAGATCTCCCTAATTATAACATTTATAGCCACAGAACTAATTTTATTTTATATTCTATTTGAAACCACTCTTATTCCCACTCTAATTATCATTACCCGATGGGGCAATCAAGCAGAACGCCTCAACGCAGGTACATACTTTCTATTTTATACATTAGCCGGTTCTCTCCCTCTACTAATTATATTAATATATGTCTATAACAGCCTGGGCTCACTAAATATCATTCTCCTAACAATTACAGCTCAAAAACTAACAACCACCTGATCACACAGCCTAACTTGGCTAGCTTGCATAATAGCCTTCATGGTAAAAATACCCTTATACGGCCTACACCTATGATTGCCCAAAGCCCATGTTGAAGCCCCTATCGCCGGATCAATAGTTCTCGCTGCAGTACTCCTAAAACTAGGGGGCTATGGTTTGCTACGACTTACCCTAATCCTTGACCCTCTTACGGAATATATAGCCTACCCCTTTCTCATATTATCCCTATGAGGCATAGTCATAACAAGCTCAATCTGCCTTCGACAAACAGACCTAAAATCACTCATTGCATATTCCTCCGTAAGCCATATGGCCCTAGTAATTGTAGCATCCCTCATTCAAACCCCCTGAAGCTTTACTGGCGCAATTGTCCTTATAATCGCTCATGGACTCACTTCATCTATATTATTCTGCCTAGCAAACTCAAATTACGAACGAACCCACAGCCGCATTATAATATTAACCCGAGGACTTCAAACTCTACTTCCACTAATAGCCTTTTGATGACTTATGGCAAACCTCACTAACCTAGCTCTACCTCCTACTATCAACTTAGTAGGAGAACTACTAGTAGTGACAACTTCATTTTCTTGGTCACATATTACTATTATACTCATAGGATTAAATATACTAATCACTGCCCTCTACTCACTACATATATTTATTATAACCCAACGAGGAGTATTTACACATCACATCATTAATATAAAACCCTCCTTTACACGAGAAAATATATTAATATTTATACACCTCTCCCCCATTATCCTACTATCCCTTAATCCTGATATCATTATAGGCCTCACTCCTTGTAAATATAGTTTAAATAAAACATTAGATTGTGAATCTAATTATAGAAAATTATCACTTCTTATTTACCGAGAAAGCTTGCAAGGACTGCTAATCCATGCTTCCGTACATAACAAAACGGCTCTCTCAACTTTTAAAGGATAACAGCTATCCGTTGGTCTTAGGAACCAAAAATATTGGTGCAACTCCAAATAAAAGTAATAATCATGCATACCTCCATCGTTATATTAACCTTAACTTCTTTAATATTCCCAGTTATTATAGCCTTTATTAGTCCTAACAAAAAGTGTCTTTATCCCAATTATGTAAAAACAATTATAATACTTGCCTTTATTCTCAGCCTCCTTCCCACAATCCTATATATTTTTATAGATCAAGACATAATTATCTCAAACTGACACTGAACAACCATTCAATCATTAGAACTAACACTAAGCTTCAAACTAGATTATTTTTCCATATTATTTATACCAATTGCACTATTTATCACTTGATGTATTATGGAGTTTTCACTATGATATATAAGCTCAGACCCAAATATCAGTCAATTCTTTAAATATCTCCTCATTTTCCTTACCACTATACTAATTTTAATTACCGCTAACAATCTCTTTCAACTATTCATCGGGTGGGAAGGCGTAGGCATCATGTCTTTCCTACTAATCGGCTGATGACATGCTCGAACAGATGCCAACACAGCAGCCATTCAGGCAGTTCTATATAACCGTATTGGCGATATCGGCTTTGTCCTAGCTATGGCATGGTTCCTCCTGCACTACAACTCATGGGACCTTCAACAAATACTTATGCTAGACCCCAATCCAAGCGTACTACCACTAATAGGCCTCCTCCTAGCAGCAACGGGTAAATCAGCTCAACTTGGTCTACATCCTTGACTACCTTCCGCTATAGAAGGCCCAACTCCAGTATCAGCTCTACTCCATTCCAGCACCATAGTAGTAGCCGGAGTATTTCTGCTCATCCGTTTCCATCCCCTAATAGAAAACAACATATTAATTCAAAATCTGACACTATGTCTAGGAGCTATTACTACTCTATTTATAGCAATCTGTGCCCTGACACAAAATGACATCAAAAAAATTGTAGCCTTCTCCACCTCAAGCCAACTGGGCTTAATAGTAGTTACTATCGGTATCAACCAACCACACCTAGCATTTTTACATATCTGCACCCACGCCTTTTTCAAGGCTATATTATTTATTTGCTCCGGGTCTATTATTCACAACTTAAATAATGAACAAGACATTCGAAAAATAGGAGGTTTATTTAAAACAATACCTCTTACCTCAACTTCACTAACTGTAGGCAGCCTAGCACTTACAGGTGTGCCATTCCTTACAGGTTTCTATTCCAAAGATCTCATCATCGAAACCGCAAGCACGTCATATACCAACGCCTGAGCCCTATCCGCCACCCTAATCGCCACTTCTCTAACAAGCGCTTACAGCACCCGAACTATTATTCTTACATTAACAGGACAACCCCGCTTTCCAACCTCAATTATTATTAATGAAAACAACTCAGCCCTGCTAAATCCACTAAAACGTCTAACACTTGGCAGTATTATCGCAGGCTTCCTTATTACCAACAATATTTCCCCCACTATAATACCTCAAACAACAATACCTCATTATCTAAAATATTTAGCCCTATGCGTAACTATCCTAGGCTTCCTAATAGCCCTAGACCTAACTCTCATAACGAACAATCTCAAAATAAATAACCCCTCACACGTATTTAACTTTTCTAACATGCTAGGGTATTTTCCCTCTACAATACACCGAATAATTCCCTATCAGAACCTAATCATAAGCCAAAATGTAGCCTCCCTCCTATTAGATTTAATCTGATTGGAAAAATTAATACCCAAAATAATTATGCAAACCCACATTATTACCTCTATTAATACAACTACCCAAAAAGGTATAATTAAACTTTATTTTCTCTCTTTCCTTATTCCTCTTGTTCTAATTCCACTCCTAATGACATAA
Piliocolobus_preussi_EU580074              ATAAATCTAGCAATAACTCTAATGGTCAATACCCTTCTAACCACGGCATTAATAATCATTATATTCTGATTACCCCAGCTCAACTCCTATACAGAAAAAGCTAATCCCTACGAATGCGGTTTTGATCCACTAAACCCCGCTCGTATCCCTTTCTCCATAAAATTTTTTCTAGTTGCAATTACCTTTCTACTATTTGATTTAGAGATTGCCCTACTGCTACCCCTACCATGAGCTCTCCAAACAACAAATCTTCCCGTAATAATCAAGTCATCAATTATACTGATTACTATTCTAACCCTTAGCCTAGCCTACGAATGAACTCAAAAGGGATTAGAGTGAACTGAATTGGTAAGTAGTTTAAATAAAACAAATGATTTCGACTCATTAGATTATGTTAATCATACTAACCAAATGCCCATTATCTATATAAATATTACCCTGGCATTCACCATTTCACTCCTAGGCATACTAGTATATCGCTCACACCTAATATCATCATTACTGTGTCTAGAAGGAATAATACTCTCACTATTTATTATAAGCACCCTCATAGCCTTAAACATACATTTCCCTCTGGCTAACATCATACCTATTGCCCTGCTAGTATTTGCCGCCTGCGAAGCAGCAGTAGGCCTCGCCTTACTAGTTTCAATCTCGAATATATATGGCCTAGACCACATCCACAACCTAAACTTACTTCAATGCTAAAAATAATTTTCCCAACAATTATACTATTACCAACAACATGATTTTCCAAAAATAATATAGTCTGAATTAATTTAACTGTACACAGCTTAATTATTAGCCTTATTCCCCTTCTATTTTTCAACCAAACCAGCAACAACCTCATCAATTACTCAACCCTCCTATCTTCCGATCCATTAACAACACCCCTCCTAATACTAACTGCCTGACTTCTACCCCTTATAATTATAGCAAGTCAATATCACCTTCACAACGAAAGCCCTTTACGAAAAAAATTCTATCTCTCCATAATAGTATTCCTACAAATTTCTCTAATCATAACATTCATAGCCACAGAACTAATTTTATTTTATATTCTGTTTGAAACCACTCTCATCCCTACCCTAATTATCATTACCCGATGAGGCAGTCAAGCAGAACGCCTCAACGCAGGTACATATTTCCTATTCTATACATTAGCCGGCTCTCTCCCCCTGCTAATTATATTAATATATATTAATAACAGCCTAGGTTCACTAAATCTTATTTTCCTAACAATTACAGCTCAAAAACTAACAACCACCTGATCACATAGTCTAACTTGGCTGGCTTGCATAATGGCCTTCATGGTGAAAATACCTTTATATGGTCTACACCTATGACTACCCAAAGCCCATGTTGAAGCCCCCATTGCCGGATCAATAGTCCTTGCTGCAGTGCTCCTAAAGCTAGGCGGCTACGGTATGTTACGACTTACCTTAATCCTTGACCCCATTACAGAATATATAGCCTACCCATTTCTCATACTATCCCTATGGGGTATAATCATAACAAGTTCAATTTGCCTCCGACAAACAGACCTAAAATCACTCATCGCATACTCCTCCGTAAGCCACATAGCCCTAGTAATTGTAGCATCCCTCATTCAAACCCCCTGAAGCTTCACTGGCGCAATTATCCTTATAATCGCCCACGGGCTCACTTCATCTATACTATTCTGCCTAGCAAACTCAAACTACGAACGAACCCACAGCCGCATTATAATATTAACCCGAGGACTTCAAACCCTACTTCCACTGATAGCCTTTTGATGACTTATAGCAAACCTCACCAACCTAGCCCTACCTCCCACTATTAACTTAATAGGAGAATTATTAGTAGTAGCAACCTCATTTTCTTGATCACACATTACCATTATATTTACAGGACTAAATATATTGATTACCGCCCTCTATTCACTACATATGTTTGTTATAACCCAACGAGGAATATTTACACACCACATCATCAATATAAAGCCCTCCTTTACACGAGAAAATATATTAATATTTATACACCTATCCCCCATTATTCTACTATCCCTTAATCCTAGCATCATTATAGGCTTCACCCCTTGTAAATATAGTTTAAATAAAACATTAGATTGTGAATCTAATTATAGAAAATTAACACTTCTTATTTACCGAGAAAGCTTGCAAGGACTGCTAATCCATGCCTCCGTATATAACAAAACGGCTCTCTCAACTTTTAAAGGATAACAGCTATCCATTGGTCTTAGGAACCAAAAATATTGGTGCAACTCCAAATAAAAGTAACAACTATGCACACCTCCATCGTTATATTAACCCTAATCTCTTTAATCTTCCCAGTTATCATAGCCTTTATTATCCCTAACAAAAAACATCTTTACCCCAATTATGTGAAAACAATTATGATGCTTGCCTTTATCCTTAGCCTCCTTCCCACGACCCTATATATTTTTCTAGAGCAAGACATAATTATCTCAAACTGACATTGAACAACCATCCAGTCATTAGAACTAATACTAAGCTTCAAACTAGATTATTTCTCTATATTATTTATACCAATTGCACTATTTATCACTTGGTGTATTATAGAATTTTCGCTATGATATATAAGCTCAGACCCAAATATTGATCAATTTTTTAAATATCTCCTTGTTTTCCTCACCACCATACTAATCTTAATTACCGCTAATAATCTCTTCCAACTATTCATCGGATGAGAGGGCGTAGGTATCATGTCTTTCCTACTAATCGGCTGATGACATGCTCGAACAGACGCCAATACAGCAGCCATTCAGGCAGTCCTATACAACCGTATCGGCGATATCGGCTTTGTCCTAGCTATAGCATGATTTCTCCTACACTATAACTCATGAGATCTTCAACAAATACTTATGCTAGATCCCAATCCAAACGTACTACCACTAATAGGCCTCCTCCTAGCAGCAGCAGGTAAATCAGCTCAACTTGGCCTACATCCTTGATTACCCTCCGCTATAGAAGGCCCAACCCCAGTATCAGCCCTACTCCATTCCAGCACTATAGTAGTAGCTGGAGTATTCCTACTTATCCGCTTCCACCCACTGATAGAAAACAATATATTAATTCAAAATCTTACACTATGTTTGGGGGCTATTACTACTTTGTTTATGGCAATTTGTGCCCTAACACAAAACGATATCAAAAAAATCGTAGCTTTCTCCACCTCAAGCCAACTAGGCTTAATAATAGTTACTATCGGCATCAATCAACCATACATAGCATTCTTACACATCTGCACCCATGCCTTTTTCAAGGCTATACTATTTATTTGCTCCGGATCTATTATTCACAACCTAAATAATGAACAAGACATTCGAAAAATAGGAGGACTGTTTAAAACAATACCTCTTACCTCAACTTCTCTGACTGTAGGCAGCCTAGCACTCACAGGTATACCATTCCTTACAGGCTTCTACTCCAAAGACCTCATCATCGAAACCGCAAACACGTCATATACCAACGCCTGAGCCCTATCCACCACCCTAATCGCCACTTCTCTAACAAGCGCTTACAGCACTCGGACTATTATTCTCACATTAACAGGGCAACCCCGCTTTCCAACCTCAATTATTATTAATGAGAATAATCCAGCCCTGCTAAATCCATTAAAACGCCTAACACTTGGCAGTATTATCGCAGGCTTTCTTATTACCAGCAATATTTCCCCCACTACAATTCCTCAAATAACAATGCCTCATTACCTAAAATACTTAGCCCTGTGCGTAACCACTCTAGGTCTCCTAATAGCCCTAGACCTGACTCTCATGACCAATAACCTCAAAATAAATAAACCCTCGCACATATTCAAATTTTCTAATATGCTAGGATATTTTCCTACTACAATACACCGAATAATTCCCTATCAAAATTTAATTATAAGCCAAAATGTAGCCTTCTTTCTACTAGACTTAATCTGGTTAGAAAAATTAATACCCAAAATAATTATGCAGACCCATATTATCACCTCTATTAACACAACCACCCAAAAAGGCATAATTAAACTTTATTTTCTCTCTTTCCTTATTCCTCTCGTTCTAATCCCACTCCTAATAACATAA
Piliocolobus_preussi_EU580073              ATAAATCTAGCAATAACTCTAATAGTCAATACCCTTCTAACCACGGCATTAATAATCATTATATTCTGATTACCCCAGCTCAACTCCTATACAGAAAAAGCTAATCCCTACGAATGCGGTTTTGATCCACTAAACCCCGCTCGTATCCCTTTCTCCATAAAATTTTTTCTAGTTGCAATTACCTTTCTACTATTTGATTTAGAGATTGCCCTACTGCTACCCCTACCATGAGCTCTCCAAACAACAAATCTTCCCGTAATAATCAAGTCATCAATTATACTGATTACTATTCTAACCCTTAGCCTAGCCTACGAATGAACTCAAAAGGGATTAGAGTGAACTGAATTGGTAAGTAGTTTAAATAAAACAAATGATTTCGACTCATTAGATTATGTTAATCATACTAACCAAATGCCCATTATCTATATAAATATTACCCTGGCATTCACCATTTCACTCCTAGGCATACTAGTATATCGCTCACACCTAATATCATCATTACTGTGTCTAGAAGGAATAATACTCTCACTATTTATTATAAGCACCCTCATAGCCTTAAACATACATTTCCCTCTGGCTAACATCATACCTATTGCCCTGCTAGTATTTGCCGCCTGCGAAGCAGCAGTAGGCCTCGCCTTACTAGTTTCAATCTCGAATATATATGGCCTAGACCACATCCACAACCTAAACTTACTTCAATGCTAAAAATAATTTTCCCAACAATTATACTATTACCAACAACATGATTTTCCAAAAATAATATAGTCTGAATTAATTTAACTGTACACAGCTTAATTATTAGCCTTATTCCCCTTCTATTCTTCAACCAAACCAGCAACAACCTCATCAATTACTCAACCCTCCTATCTTCCGATCCATTAACAACACCCCTCCTAATACTAACTGCCTGACTTCTACCCCTTATAATTATAGCAAGTCAATATCACCTTCACAACGAAAGCCCTTCACGAAAAAAATTCTATCTCTCCATAATAGTATTCCTACAAATTTCTCTAATCATAACATTCATAGCCACAGAACTAATTTTATTTTATATTCTGTTTGAAACCACTCTCATCCCCACCCTAATTATCATTACCCGATGAGGCAATCAAGCAGAACGCCTCAACGCAGGTACATATTTCCTATTCTATACATTAGCCGGCTCTCTCCCCCTGCTAATTATATTAATATATATTAATAACAGCCTAGGTTCACTAAATCTTATTTTCCTAACAATTACAGCTCAAAAACTAACAACCACCTGATCACATAGTCTAACTTGGCTGGCTTGCATAATGGCCTTCATGGTGAAAATACCTTTATATGGTCTACACCTATGACTACCCAAAGCCCATGTTGAAGCTCCCATTGCCGGATCAATAGTCCTTGCTGCAGTGCTCCTAAAGCTAGGCGGCTACGGTATGTTACGACTTACCTTAATCCTTGACCCCATTACAGAATATATAGCCTACCCATTTCTCATACTATCCCTATGGGGTATAATCATAACAAGTTCAATTTGCCTCCGACAAACAGACCTAAAATCACTCATCGCATACTCCTCCGTAAGCCACATAGCCCTAGTAATTGTAGCATCCCTCATTCAAACCCCCTGAAGCTTCACTGGCGCAATTATCCTTATAATCGCCCACGGGCTCACTTCATCTATACTATTCTGCCTAGCAAACTCAAACTACGAACGAACCCACAGCCGCATTATAATATTAACCCGAGGACTTCAAACCCTACTTCCACTGATAGCCTTTTGATGACTTATAGCAAACCTCACCAACCTAGCCCTACCTCCCACTATTAACTTAATAGGAGAATTATTAGTAGTAGCAACCTCATTTTCTTGATCACACATTACCATTATATTTACAGGACTAAATATATTGATTACCGCCCTCTATTCACTACATATGTTTGTTATAACCCAACGAGGAATATTTACACACCACATCATCAATATAAAGCCCTCCTTCACACGAGAAAATATATTAATATTTATACACCTATCCCCCATTATTCTACTATCCCTTAATCCTAGCATCATTATAGGTTTCACCCCTTGTAAATATAGTTTAAATAAAACATTAGATTGTGAATCTAATTATAGAAAATTAACACTTCTTATTTACCGAGAAAGCTTGCAAGGACTGCTAATCCATGCCTCCGTATATAACAAAACGGCTCTCTCAACTTTTAAAGGATAACAGCTATCCATTGGTCTTAGGAACCAAAAATATTGGTGCAACTCCAAATAAAAGTAACAACTATGCACACCTCCATCGTTATATTAACCCTAATCTCTTTAATCTTCCCAGTTATCATAGCCTTTATTATCCCTAACAAAAAACATCTTTACCCCAATTATGTAAAAACAATTATGATGCTTGCCTTTATCCTTAGCCTCCTTCCCACGACCCTATATATTTTTCTAGAGCAAGACATAATTATCTCAAACTGACATTGAACAACCATCCAGTCATTAGAACTAATACTAAGCTTCAAACTAGATTATTTCTCTATATTATTTATACCAATTGCACTATTTATCACTTGGTGTATTATAGAATTTTCGCTATGATATATAAGCTCAGACCCAAATATTGATCAATTTTTTAAATATCTCCTTGTTTTCCTTACCACCATACTAATCTTAATTACCGCTAATAATCTCTTCCAACTATTCATCGGATGAGAGGGCGTAGGTATCATGTCTTTCCTACTAATCGGCTGATGACATGCTCGAACAGACGCCAATACAGCAGCCATTCAGGCAGTCCTATATAACCGTATCGGCGATATCGGCTTTGTCCTAGCTATAGCATGATTTCTCCTACACTATAACTCATGAGATCTTCAACAAATACTTATGCTAGATCCCAATCCAAACGTACTACCACTAATAGGCCTCCTCCTAGCAGCAGCAGGTAAATCAGCTCAACTTGGCCTACATCCTTGATTACCCTCCGCTATAGAAGGCCCTACCCCAGTATCAGCCCTACTCCATTCCAGCACTATAGTAGTAGCTGGAGTATTCCTACTTATCCGCTTCCACCCACTGATAGAAAACAATATATTAATTCAAAATCTTACACTATGTTTGGGGGCTATTACTACTTTGTTTATGGCAATTTGTGCCCTAACACAAAACGATATCAAAAAAATCGTAGCTTTCTCCACCTCAAGCCAACTAGGCTTAATAATAGTTACTATCGGCATCAATCAACCATACATAGCATTCTTACACATCTGCACCCATGCCTTTTTCAAGGCTATACTATTTATTTGCTCCGGGTCTATTATTCACAACCTAAATAATGAACAAGACATCCGAAAAATAGGAGGACTGTTTAAAACAATACCTCTTACCTCAACTTCTCTGACTGTAGGCAGCCTAGCACTCACAGGTATACCATTCCTTACAGGCTTCTACTCCAAAGACCTCATCATCGAAACCGCAAACACGTCATATACCAACGCCTGAGCCCTATCCACCACCCTAATCGCCACTTCTCTAACAAGCGCTTACAGCACTCGGACTATTATTCTCACATTAACAGGGCAACCCCGCTTTCCAACCTCAATTATTATTAATGAGAATAATCCAGCCCTGCTAAATCCATTAAAACGCCTAACACTTGGCAGTATTATCGCAGGCTTTCTTATTACCAGCAATATTTCTCCCACTACAATTCCTCAGATAACAATGCCTCATTACCTAAAATACTTAGCCCTGTGCGTAACCACTCTAGGCCTCCTAATAGCCCTAGACCTGACTCTCATGACCAATAACCTCAAAATAAATAAACCCTCGCACATATTCAAATTTTCTAATATGCTAGGATATTTTCCCACTACAATACACCGAATAATTCCCTATCAAAATTTAATTATAAGCCAAAATGTAGCCTTCTTTCTACTAGACTTAATCTGGTTAGAAAAATTAATACCCAAAATAATTATACAGACCCATATTATCACCTCTATTAACATAACCACCCAAAAAGGCATAATTAAACTTTATTTTCTCTCTTTCCTTATTCCTCTCGTTCTAATCCCACTCCTAATAACATAA
Piliocolobus_preussi_EU580072              ATAAATCTAGCAATAACTCTAATGGTCAATACCCTTCTAACCACGGCATTAATAATCATTATATTCTGATTACCCCAGCTCAACTCCTATACAGAAAAAGCTAATCCCTACGAATGCGGTTTTGATCCACTAAACCCCGCTCGTATCCCTTTCTCCATAAAATTTTTTCTAGTTGCAATTACCTTTCTACTATTTGATTTAGAGATTGCCCTACTGCTACCCCTACCATGAGCTCTCCAAACAACAAATCTTCCCGTAATAATCAAGTCATCAATTATACTGATTACTATTCTAACCCTTAGCCTAGCCTACGAATGAACTCAAAAGGGATTAGAGTGAACTGAATTGGTAAGTAGTTTAAATAAAACAAATGATTTCGACTCATTAGATTATGTTAATCATACTAACCAAATGCCCATTATCTATATAAATATTACCCTGGCATTCACCATTTCACTCCTAGGCATACTAGTATATCGCTCACACCTAATATCATCATTACTGTGTCTAGAAGGAATAATACTCTCACTATTTATTATAAGCACCCTCATAGCCTTAAACATACATTTCCCTCTGGCTAACATCATACCTATTGCCCTGCTAGTATTTGCCGCCTGCGAAGCAGCAGTAGGCCTCGCCTTACTAGTTTCAATCTCGAATATATATGGCCTAGACCACATCCACAACCTAAACTTACTTCAATGCTAAAAATAATTTTCCCAACAATTATACTATTACCAACAACATGATTTTCCAAAAATAATATAGTCTGAATTAATTTAACTGTACACAGCTTAATTATTAGCCTTATTCCCCTTCTATTCTTCAACCAAACCAGCAACAACCTCATCAATTACTCAACCCTCCTATCTTCCGATCCATTAACAACACCCCTCCTAATACTAACTGCCTGACTTCTACCCCTTATAATTATAGCAAGTCAATACCACCTTCACAACGAAAGCCCTTCACGAAAAAAATTCTATCTCTCCATAATAGTATTCCTACAAATTTCTCTAATCATAACATTCATAGCCACAGAACTAATTTTATTTTATATTCTGTTTGAAACCACTCTCATCCCCACCCTAATTATCATTACCCGATGAGGCAATCAAGCAGAACGCCTCAACGCAGGTACATATTTCCTATTCTATACATTAGCCGGCTCTCTCCCCCTGCTAATTATATTAATATATATTAATAACAGCCTAGGTTCACTAAATCTTATTTTCCTAACAATTACAGCTCAAAAACTAACAACCACCTGATCACATAGTCTAACTTGGCTGGCTTGCATAATGGCCTTCATGGTGAAAATACCTTTATATGGTCTACACCTATGACTACCCAAAGCCCATGTTGAAGCTCCCATTGCCGGATCAATAGTCCTTGCTGCAGTGCTCCTAAAGCTAGGCGGCTACGGTATGTTACGACTTACCTTAATCCTTGACCCCATTACAGAATATATAGCCTACCCATTTCTCATACTATCCCTATGGGGTATAATCATAACAAGTTCAATTTGCCTCCGACAAACAGACCTAAAATCACTCATCGCATACTCCTCCGTAAGCCACATAGCCCTAGTAATTGTAGCATCCCTCATTCAAACCCCCTGAAGCTTCACTGGCGCAATTATCCTTATAGTCGCCCACGGGCTCACTTCATCTATACTATTCTGCCTAGCAAACTCAAACTACGAACGAACCCACAGCCGCATTATAATATTAACCCGTGGACTTCAAACCCTACTTCCACTGATAGCCTTTTGATGACTTATAGCAAACCTCACCAACCTAGCCCTACCTCCCACTATTAACTTAATAGGAGAATTATTAGTAGTAGCAACCTCATTTTCTTGATCACACATTACCATTATATTTACAGGACTAAATATATTGATTACCGCCCTCTATTCACTACATATGTTTGTTATAACCCAACGAGGAATATTTACACACCACATCATCAATATAAAGCCCTCCTTTACACGAGAAAATATATTAATATTTATACACCTATCCCCCATTATTCTACTATCCCTTAATCCTAGCATCATTATAGGCTTCACCCCTTGTAAATATAGTTTAAATAAAACATTAGATTGTGAATCTAATTATAGAAAATTAACACTTCTTATTTACCGAGAAAGCTTGCAAGGACTGCTAATCCATGCCTCCGTATATAACAAAACGGCTCTCTCAACTTTTAAAGGATAACAGCTATCCATTGGTCTTAGGAACCAAAAACATTGGTGCAACTCCAAATAAAAGTAACAACTATGCACACCTCCATCGTTATATTAACCCTAATCTCTTTAATCTTCCCAGTTATCATAGCCTTTATTATCCCTAACAAAAAACATCTTTACCCCAATTATGTAAAAACAATTATGATGCTTGCCTTTATCCTTAGCCTCCTTCCCACGACCCTATATATTTTTCTAGAGCAAGACATAATTATCTCAAACTGACATTGAACAACCATCCAGTCATTAGAACTAATACTAAGCTTCAAACTAGATTATTTCTCTATATTATTTATACCAATTGCACTATTTATCACTTGGTGTATTATAGAATTTTCGCTATGATATATAAGCTCAGACCCAAATATTGATCAATTTTTTAAATATCTCCTTGTTTTCCTTACCACCATACTAATCTTAATTACCGCTAATAATCTCTTCCAACTATTCATCGGATGAGAGGGCGTAGGTATCATGTCTTTCCTACTAATCGGCTGATGACATGCTCGAACAGACGCCAATACAGCAGCCATTCAGGCAGTCCTATATAACCGTATCGGCGATATCGGCTTTGTCCTAGCTATAGCATGATTTCTCCTACACTATAACTCATGAGATCTTCAACAAATACTTATGCTAGATCCCAATCCAAACGTACTACCACTAATAGGCCTCCTCCTAGCAGCAGCAGGTAAATCAGCTCAACTTGGCCTACATCCTTGATTACCCTCCGCTATAGAAGGCCCAACCCCAGTATCAGCCCTACTCCATTCCAGCACTATAGTAGTAGCTGGAGTATTCCTACTTATCCGCTTCCACCCACTGATAGAAAACAATATATTAATTCAAAATCTTACACTATGTTTGGGGGCTATTACTACTTTGTTTATGGCAATTTGTGCCCTAACACAAAATGATATCAAAAAAATCGTAGCTTTCTCCACCTCAAGCCAACTAGGCTTAATAATAGTTACTATCGGCATCAATCAACCATACATAGCATTCTTACACATCTGCACCCATGCCTTTTTCAAGGCTATACTATTTATTTGCTCCGGATCTATTATTCACAACCTAAATAATGAACAAGACATTCGAAAAATAGGAGGACTGTTTAAAACAATACCTCTTACCTCAACTTCTCTGACTGTAGGCAGCCTAGCACTCACAGGTATACCATTCCTTACAGGCTTCTACTCCAAAGACCTCATCATCGAAACCGCAAACACGTCATATACCAACGCCTGAGCCCTATCCTCCACCCTAATCGCCACTTCTCTAACAAGCGCTTACAGCACTCGGACTATTATTCTCACATTAACAGGGCAACCCCGCTTTCCAACCTCAATTATTATTAATGAGAATAATCCAGCCCTGCTAAATCCATTAAAACGCCTAACACTTGGCAGTATTATCGCAGGCTTTCTTATTACCAGCAATATTTCTCCCACTACAATTCCTCAGATAACAATGCCTCATTACCTAAAATACTTAGCCCTGTGCGTAACCACTCTAGGTCTCCTAATAGCCCTAGACCTGACTCTCATGACCAATAACCTCAAAATAAATAAACCCTCGCACATATTCAAATTTTCTAATATGCTAGGATATTTTCCCACTACAATACACCGAATAATTCCCTATCAAAATTTAATTATAAGCCAAAATGTAGCCTTCTTTCTACTAGACTTAATCTGGTTAGAAAAATTAATACCCAAAATAATTATGCAGACCCATATTATCACCTCTATTAACACAACCACCCAAAAAGGCATAATTAAACTTTATTTTCTCTCTTTCCTTATTCCTCTCGTTCTAATCCCACTCCTAATAACATAA
Piliocolobus_pennantii_EU580071            ATAAATCTAGCAGTAACTCTAATGGTCAATACCCTTCTAACCACGGCATTAATAATCATTATATTCTGATTACCCCAGCTCAACTCCTATACAGAAAAAGCTAATCCCTACGAATGCGGTTTTGATCCACTAAACCCCGCTCGTATCCCTTTCTCCATAAAATTTTTTCTAGTTGCAATTACCTTTCTACTATTTGATTTAGAGATTGCCCTACTGCTACCCCTACCATGAGCTCTCCAAACAACAAATCTTCCCGTAATAATCAAGTCATCAATTATACTGATTACTATTCTAACCCTTAGCCTAGCCTACGAATGAACTCAAAAGGGATTAGAGTGAACTGAATTGGTAAGTAGTTTAAATAAAACAAATGATTTCGACTCATTAGATTATGTTAATCATACTAACCAAATGCCCATTATTTATATAAATATTACCCTGGCATTCACCATTTCACTCCTAGGCATACTAGTATATCGCTCACACCTAATATCATCATTACTGTGCCTAGAAGGGATAATACTCTCACTATTTATTATAAGCACCCTCATAGCCTTAAACATACATTTCCCTCTGGCTAACATCATACCTATTGCCCTGCTAGTATTTGCCGCCTGCGAAGCAGCAGTAGGCCTCGCCTTACTAGTTTCAATCTCGAATACATATGGCCTAGACCACATCCACAACCTAAACTTACTTCAATGCTAAAAATAATTTTCCCAACAATTATACTATTACCAACAACATGATTTTCCAAAAATAATATAGTCTGAATTAATTTAACTGTACACAGCTTAATTATTAGCCTTATTCCCCTTCTATTCTTCAACCAAACCAGCAACAACCTCATCAATTACTCAACCCTCCTATCTTCCGATCCATTAACAACACCCCTCCTAATACTAACTGCCTGACTTCTACCCCTTATAATTATAGCAAGTCAATATCACCTTCACAACGAAAGCCCTTCACGAAAAAAATTCTATCTCTCCATAATAGTATTCCTACAAATTTCTCTAATCATAACATTCATAGCCACAGAACTAATTTTATTTTATATTCTGTTTGAAACCACTCTCATCCCCACCCTAATTATCATTACCCGTTGAGGCAATCAAGCAGAACGCCTCAACGCAGGCACATATTTCCTATTCTATACATTAGCCGGCTCTCTCCCCCTGCTAATTATATTATTATATATTAATAACAGCCTAGGTTCACTAAATCTTATTTTCCTAACAATTACAGCTCAGAAACTAACAACCACCTGATCACATAGTCTAACTTGGCTGGCTTGCATAATGGCCTTCATGGTGAAAATACCTTTATATGGTCTACACCTATGACTACCCAAAGCCCATGTTGAAGCTCCCATTGCCGGATCAATAGTCCTTGCTGCAGTGCTCCTAAAGCTAGGCGGCTACGGTATGTTACGACTTACCTTAATCCTTGACCCCATTACAGAATATATAGCCTACCCATTTCTCATATTATCCCTATGGGGTATAATCATAACAAGTTCAATTTGCCTCCGACAAACAGACCTAAAATCACTCATCGCATACTCCTCCGTAAGCCACATAGCCCTAGTAATTGTAGCATCCCTCATTCAAACCCCCTGAAGCTTCACTGGCGCAATTATCCTTATAATCGCCCACGGACTCACTTCATCTATACTATTCTGCCTAGCAAACTCAAACTACGAACGAACCCACAGCCGCATTATAATATTAACCCGAGGACTTCAAACCCTACTTCCACTGATAGCCTTTTGATGACTTATAGCAAACCTCACCAACCTAGCCCTACCTCCCACTATTAACTTAATAGGAGAATTATTAGTAGTAGCAACCTCATTTTCTTGATCACACATTACCATTATATCTACAGGACTAAATATATTAATTACCGCCCTCTATTCACTACATATGTTTGTTATAACCCAACGAGGAATATTTACACACCATATCATCAATATAAAGCCCTCCTTTACACGAGAAAATATATTAATATTTATACACCTATCCCCCATTATTCTACTATCCCTTAATCCTAACATCATTATAGGCTTCACCCCTTGTAAATATAGTTTAAATAAAACATTAGATTGTGAATCTAATTATAGAAAATTAACACTTCTTATTTACCGAGAAAGCTTGCAAGGACTGCTAATCCATGCCTCCGTATATAACAAAACGGCTCTCTCAACTTTTAAAGGATAACAGCTATCCATTGGTCTTAGGAACCAAAAATATTGGTGCAACTCCAAATAAAAGTAACAACTATGCACACCTCCATCGTTATATTAACCCTAATCTCTCTAATCTTCCCAGTTATTATAGCCTTTATTATCCCTAACAAAAAACATCTCTACCCCAATTATGTAAAAACAATTATGATGCTTGCCTTTATCCTTAGCCTCCTTCCCACGACCCTATATATTTTTCTAGAACAAGACATAATTATCTCAAACTGACATTGAACAACCATCCAGTCATTAGAACTGATACTAAGCTTCAAACTAGATTATTTCTCTATATTATTTATACCAATTGCACTATTTATCACTTGGTGTATTATAGAATTTTCGCTATGATATATAAGCTCAGACCCAAATATTGATCAATTCTTTAAATATCTCCTTGTTTTCCTTACCACCATACTAATCTTAATTACCGCTAATAATCTCTTCCAACTATTCATCGGATGAGAGGGCGTAGGTATCATGTCTTTCCTACTAATCGGCTGATGACATGCTCGAACAGACGCCAATACAGCAGCCATTCAGGCAGTCCTATATAACCGTATCGGCGATATCGGCTTTGTCCTAGCTATAGCATGATTTCTCCTACACTATAACTCATGAGATCTTCAACAAATACTTATGCTAGACCCCAATCCAAACGTACTACCACTAATAGGCCTCCTCCTAGCAGCAGCAGGTAAATCAGCTCAACTTGGCCTACATCCTTGATTACCCTCCGCTATAGAAGGCCCAACCCCAGTATCAGCCCTACTCCATTCCAGCACTATAGTAGTAGCTGGAGTATTTCTACTTATCCGCTTCCACCCACTGATAGAAAACAATATATTAATTCAAAATCTTACACTATGTTTGGGGGCTATTACTACCTTGTTTATGGCAATTTGTGCCCTAACACAAAATGATATCAAAAAAATCGTAGCTTTCTCCACCTCAAGCCAACTAGGCTTAATAATAGTTACTATCGGCATCAATCAACCATACATAGCATTCTTACACATCTGCACCCATGCCTTTTTCAAGGCTATACTATTTATTTGCTCCGGATCTATTATTCACAACCTAAATAATGAACAAGATATTCGAAAAATAGGAGGACTGTTTAAAACAATACCTCTTACCTCAACTTCTCTGACTGTAGGCAGCCTAGCACTCACAGGCATACCATTCCTTACAGGCTTCTACTCCAAAGACCTCATCATCGAAACCGCAAACACGTCATATACCAACGCCTGAGCCCTATCCACCACCCTAATCGCCACTTCTCTAACAAGCGCTTACAGCACTCGGACTATTATTCTCACATTAACAGGGCAACCCCGCTTTCCAACCTCAATTATTATTAATGAGAATAATCCAGCCCTGCTAAATCCATTAAAACGCCTAACACTCGGCAGTATTATCGCAGGCTTTCTTATTACCAGCAATATTTCTCCCACTATAATTCCTCAGATAACAATACCTCATTACCTAAAATACTTAGCCCTATGCGTAACCACTCTAGGTCTCCTAATAGCCCTAGACCTAACTCTCATGACCAATAACCTCAAAATAAATAAACCCTCGCACATATTCAAATTTTCTAATATGCTAGGATATTTTCCCACTACAATACACCGAATAATTCCCTATCAAAATTTAATTATAAGCCAAAATATAGCCTTCTTTCTACTAGACTTAATCTGGTTAGAAAAATTAATACCCAAAATAATTATGCAGACCCATATTATCACCTCTATTAACACAACCACCCAAAAAGGCATAATTAAACTTTATTTCCTCTCTTTCCTTATTCCTCTCGTTCTAATCCCACTCCTAATAACATAG
Piliocolobus_pennantii_EU580070            ATAAATCTAGCAATAACTCTAATGGTCAATACCCTTCTAACTACGGCATTAATAATCATTATATTCTGATTACCCCAGCTCAACTCCTATACAGAAAAAGCTAATCCCTACGAATGCGGTTTTGATCCACTAAACCCCGCTCGTATCCCTTTCTCCATAAAATTTTTTCTAGTTGCAATTACCTTTCTACTATTTGATTTAGAGATTGCCCTACTGCTACCCCTACCATGAGCTCTCCAAACAACAAATCTTCCCGTAATAATCAAGTCATCAATTATACTGATTACTATTCTAACCCTTAGCCTAGCCTACGAATGAACTCAAAAGGGGTTAGAGTGAACTGAATTGGTAAGTAGTTTAAATAAAACAAATGATTTCGACTCATTAGATTATGTTAATCATACTAACCAAATGCCCATTATTTATATAAATATTACCCTGGCATTCACCATTTCACTCCTAGGCATACTAGTATATCGCTCACACCTAATATCATCATTACTGTGCCTAGAAGGGATAATACTCTCACTATTTATTATAAGTACCCTCATAGCCTTAAACATACATTTCCCTCTGGCTAACATCATACCTATTGCCCTGCTAGTATTTGCCGCCTGCGAAGCAGCAGTAGGCCTCGCCTTACTAGTTTCAATCTCGAATACATATGGCCTAGACCACATCCACAACCTAAACTTACTTCAATGCTAAAAATAATTTTCCCAACAATTATACTATTACCAACAACATGATTTTCCAAAAATAATATAGTCTGAATTAATTTAACTGTACACAGCTTAATTATTAGCCTTATTCCCCTTCTATTCTTCAACCAAACCAGCAACAACCTCATCAATTACTCAACCCTCCTATCTTCCGATCCATTAACAACACCCCTCCTAATACTAACTGCCTGACTTCTACCCCTTATAATTATAGCAAGTCAATATCACCTTCACAACGAAAGCCCTTCACGAAAAAAATTCTATCTCTCCATAATAGTATTTCTACAAATTTCTCTAATCATAACATTCATAGCCACAGAACTAATTTTATTTTATATTCTGTTTGAAACCACTCTCATCCCCACCCTAATTATCATTACCCGATGAGGCAATCAAGCAGAACGCCTCAACGCAGGCACATATTTCCTATTCTATACATTAGCCGGCTCTCTCCCCCTGCTAATTATATTATTATATATTAATAACAGCCTAGGTTCACTAAATCTTATTTTCCTAACAATTACAGCTCAGAAACTAACAACCACCTGATCACATAGTCTAACTTGGCTGGCTTGCATAATGGCCTTCATGGTGAAAATACCTTTATATGGTCTACACCTATGACTACCCAAAGCCCATGTTGAAGCTCCCATTGCCGGATCAATAGTCCTTGCTGCAGTGCTCCTAAAGCTAGGCGGCTACGGTATGTTACGACTTACCTTAATCCTTGACCCCATTACAGAATATATAGCCTACCCATTTCTCATATTATCCCTATGGGGTATAATCATAACAAGTTCAATTTGCCTCCGACAAACAGACCTAAAATCACTCATCGCATACTCCTCCGTAAGCCACATAGCCCTAGTAATTGTAGCATCCCTCATTCAAACCCCCTGAAGCTTCACTGGCGCAATTATCCTTATAATCGCCCACGGACTCACTTCATCTATACTATTCTGCCTAGCAAACTCAAACTACGAACGAACCCACAGCCGCATTATAATATTAACCCGAGGACTTCAAACCCTACTTCCACTGATAGCCTTTTGATGACTTATAGCAAACCTCACCAACCTAGCCCTACCTCCCACTATTAACTTAATAGGAGAATTATTAGTAGTAGCAACCTCATTTTCTTGATCACACATTACCATTATATCTACAGGACTAAATATATTAATTACCGCCCTCTATTCACTACATATGTTTGTTATAACCCAACGAGGAATATTTACACACCATATCATCAATATAAAGCCCTCCTTTACACGAGAAAATATATTAATATTTATACACCTATCCCCCATTATTCTACTATCCCTTAATCCTAACATCATTATAGGCTTCACCCCTTGTAAATATAGTTTAAATAAAACATTAGATTGTGAATCTAATTATAGAAAATTAACACTTCTTATTTACCGAGAAAGCTTGCAAGGACTGCTAATCCATGCCTCCGTATATAACAAAACGGCTCTCTCAACTTTTAAAGGATAACAGCTATCCATTGGTCTTAGGAACCAAAAATATTGGTGCAACTCCAAATAAAAGTAACAACTATGCACACCTCCATCGTTATATTAACCCTAATCTCTCTAATCTTCCCAGTTATTATAGCCTTTATTATCCCTAACAAAAAATATCTCTACCCCAATTATGTAAAAACAATTATGATGCTTGCCTTTATCCTTAGCCTCCTTCCCACGACCCTATATATTTTTCTAGAACAAGACATAATTATCTCAAACTGACATTGAACAACCATCCAGTCATTAGAACTGATACTAAGCTTCAAACTAGATTATTTCTCTATATTATTTATACCAATTGCACTATTTATCACTTGGTGTATTATAGAATTTTCGCTATGATATATAAGCTCAGACCCAAATATTGATCAATTCTTTAAATATCTCCTTGTTTTCCTTACCACCATACTAATCTTAATTACCGCTAATAATCTCTTCCAACTATTCATCGGATGAGAGGGCGTAGGTATCATGTCTTTCCTACTAATCGGCTGATGACATGCTCGAACAGACGCCAATACAGCAGCCATTCAGGCAGTCCTATATAACCGTATCGGCGATATCGGCTTTGTCCTAGCTATAGCATGATTTCTCCTACACTATAACTCATGAGATCTTCAACAAATACTTATGCTAGACCCCAATCCAAACGTACTACCACTAATAGGCCTCCTCCTAGCAGCAGCAGGTAAATCAGCTCAACTTGGCCTACATCCTTGATTACCCTCCGCTATAGAAGGCCCAACCCCAGTATCAGCCCTACTCCATTCCAGCACTATAGTAGTAGCTGGAGTATTTCTACTTATCCGCTTCCACCCACTGATAGAAAACAATATATTAATTCAAAATCTTACACTATGTTTGGGGGCTATTACTACCTTGTTTATGGCAATTTGTGCCCTAACACAAAATGATATCAAAAAAATCGTAGCTTTCTCCACCTCAAGCCAACTAGGCTTAATAATAGTCACTATCGGCATCAATCAACCATACATAGCATTCTTACACATCTGCACCCATGCCTTTTTCAAGGCTATACTATTTATTTGCTCCGGATCTATTATTCACAACCTAAATAATGAACAAGATATTCGAAAAATAGGAGGACTGTTTAAAACAATACCTCTTACCTCAACTTCTCTGACTGTAGGCAGCCTAGCACTCACAGGCATACCATTCCTTACAGGCTTCTACTCCAAAGACCTCATCATCGAAACCGCAAACACGTCATATACCAACGCCTGAGCCCTATCCACCACCCTAATCGCCACTTCTCTAACAAGCGCTTACAGCACTCGGACTATTATTCTCACATTAACAGGGCAACCCCGCTTTCCAACCTCAATTATTATTAATGAGAATAATCCAGCCCTGCTAAATCCATTAAAACGCCTAACACTCGGCAGTATTATCGCAGGCTTTCTTATTACCAGCAATATTTCTCCCACTATAATTCCTCAGATAACAATACCTCACTACCTAAAATACTTAGCCCTATGCGTAACCACTCTAGGTCTCCTAATAGCCCTAGACCTAACTCTCATGACCAATAACCTCAAAATAAATAAACCCTCGCACATATTCAAATTTTCTAATATGCTAGGATATTTTCCCACTACAATACACCGAATAATTCCCTATCAAAATTTAATTATAAGCCAAAATATAGCCTTCTTTCTACTAGACTTAATCTGGTTAGAAAAATTAATACCCAAAATAATTATGCAGACCCATATTATCACCTCTATTAACACAACCACCCAAAAAGGCATAATTAAACTTTATTTTCTCTCTTTCCTTATTCCTCTCGTTCTAATCCCACTCCTAATAACATAA
Piliocolobus_pennantii_EU580069            ATAAATCTAGCAATAACTCTAATGGTCAATACCCTTCTAACCACGGCATTAATAATCATTATATTCTGATTACCCCAGCTCAACTCCTATACAGAAAAAGCTAATCCCTACGAATGCGGTTTTGATCCACTAAACCCCGCTCGTATCCCTTTCTCCATAAAATTTTTTCTAGTTGCAATTACCTTTCTACTATTTGATTTAGAGATTGCCCTACTGCTACCCCTACCATGAGCTCTCCAAACAACAAATCTTCCCGTAATAATCAAGTCATCAATTATACTGATTACTATTCTAACCCTTAGCCTAGCCTACGAATGAACTCAAAAGGGATTAGAGTGAACTGAATTGGTAAGTAGTTTAAATAAAACAAATGATTTCGACTCATTAGATTATGTTAATCATACTAACCAAATGCCCATTATTTATATAAATATTACCCTGGCATTTACCATTTCACTCCTAGGCATACTAGTATATCGCTCACACCTAATATCATCATTACTGTGCCTAGAAGGGATAATACTCTCACTATTTATTATAAGCACCCTCATAGCCTTAAACATACATTTCCCTCTGGCTAACATCATACCTATTGCCCTGCTAGTATTTGCCGCCTGCGAAGCAGCAGTAGGCCTCGCCTTACTAGTTTCAATCTCGAATACATATGGCCTAGACCACATCCACAACCTAAACTTACTTCAATGCTAAAAATAATTTTCCCAACAATTATACTATTACCAACAACATGATTTTCCAAAAATAATATAGTCTGAATTAATTTAACTGTACACAGCTTAATTATTAGCCTTATTCCCCTTCTATTCTTCAACCAAACCAGCAACAACCTCATCAATTACTCAACCCTCCTATCTTCCGATCCATTAACAACACCCCTCCTAATACTAACTGCCTGACTTCTACCCCTTATAATTATAGCAAGTCAATATCACCTTCACAACGAAAGCCCTTCACGAAAAAAATTCTATCTCTCCATAATAGTATTCCTACAAATTTCTCTAATCATAACATTTATAGCCACAGAACTAATTTTATTTTATATTCTGTTTGAAACCACTCTCATCCCCACCCTAATCATCATTACCCGATGAGGCAATCAAGCAGAACGCCTCAACGCAGGCACATATTTCCTATTCTATACATTAGCCGGCTCTCTCCCCCTGCTAATTATATTATTATATATTAATAACAGCCTAGGTTCACTAAATCTTATTTTCCTAACAATTACAGCTCAGAAACTAACAACCACCTGATCACATAGTCTAACTTGGCTGGCTTGCATAATGGCCTTCATGGTGAAAATACCTTTATATGGTCTACACCTATGACTACCCAAAGCCCATGTTGAAGCTCCCATTGCCGGATCAATAGTCCTTGCTGCAGTGCTCCTAAAGCTAGGCGGCTACGGTATGTTACGACTTACCTTAATCCTTGACCCCATTACAGAATATATAGCCTACCCATTTCTCATATTATCCCTATGGGGTATAATCATAACAAGTTCAATTTGCCTCCGACAAACAGACCTAAAATCACTCATCGCATACTCCTCCGTAAGCCACATAGCCCTAGTAATTGTAGCATCCCTCATTCAAACCCCCTGAAGCTTCACTGGCGCAATTATCCTTATAATCGCCCACGGACTCACTTCATCTATACTATTCTGCCTAGCAAACTCAAACTACGAACGAACCCACAGCCGCATTATAATATTAACCCGAGGACTTCAAACCCTACTTCCACTGATAGCCTTTTGATGACTTATAGCAAACCTCACCAACCTAGCCCTACCTCCCACTATTAACTTAATAGGAGAATTATTAGTAGTAGCAACCTCATTTTCTTGATCACACATTACCATTATATCTACAGGACTAAATATATTAATTACCGCCCTCTATTCACTACATATGTTTGTTATAACCCAACGAGGAATATTTACACACCATATCATCAATATAAAGCCCTCCTTTACACGAGAAAATATATTAATATTTATACACCTATCCCCCATTATTCTACTATCCCTTAATCCTAACATCATTATAGGCTTCACCCCTTGTAAATATAGTTTAAATAAAACATTAGATTGTGAATCTAATTATAGAAAATTAACACTTCTTATTTACCGAGAAAGCTTGCAAGGACTGCTAATCCATGCCTCCGTATATAACAAAACGGCTCTCTCAACTTTTAAAGGATAACAGCTATCCATTGGTCTTAGGAACCAAAAATATTGGTGCAACTCCAAATAAAAGTAACAACTATGCACACCTCCATCGTTATATTAACCCTAATCTCTCTAATCTTCCCAGTTATTATAGCCTTTATTATCCCTAACAAAAAACATCTCTACCCCAATTATGTAAAAACAATTATGATGCTTGCCTTTATCCTTAGCCTCCTTCCCACGACCCTATATATTTTTCTAGAACAAGACATAATTATCTCAAACTGACATTGAACAACCATCCAGTCATTAGAACTGATACTAAGCTTCAAACTAGATTATTTCTCTATATTATTTATACCAATTGCACTATTTATCACTTGGTGTATTATAGAATTTTCGCTATGATATATAAGCTCAGACCCAAATATTGATCAATTCTTTAAATATCTCCTTGTTTTCCTTACCACCATACTAATCTTAATTACCGCTAATAATCTCTTCCAACTATTCATCGGATGAGAGGGCGTAGGTATCATGTCTTTCCTACTAATCGGCTGATGACATGCTCGAACAGACGCCAATACAGCAGCCATTCAGGCAGTCCTATATAACCGTATCGGCGATATCGGCTTTATCCTAGCTATAGCATGATTTCTCCTACACTATAACTCATGAGATCTTCAACAAATACTTATGCTAGACCCCAATCCAAACGTACTACCACTAATAGGCCTCCTCCTAGCAGCAGCAGGTAAATCAGCTCAACTTGGCCTACATCCTTGATTACCCTCCGCTATAGAAGGCCCAACCCCAGTATCAGCCCTACTCCATTCCAGCACTATAGTAGTAGCTGGAGTATTTCTACTTATCCGCTTCCACCCACTGATAGAAAACAATATATTAATTCAAAATCTTACACTATGTTTGGGGGCTATTACTACCTTGTTTATGGCAATTTGTGCCCTAACACAAAATGATATCAAAAAAATCGTAGCTTTCTCCACCTCAAGCCAACTAGGCTTAATAATAGTTACTATCGGCATCAATCAACCATACATAGCATTCTTACACATCTGCACCCATGCCTTTTTCAAGGCTATACTATTTATTTGCTCCGGATCTATTATTCACAACCTAAATAATGAACAAGATATTCGAAAAATAGGAGGACTGTTTAAAACAATACCTCTTACCTCAACTTCTCTGACTGTAGGCAGCCTAGCACTCACAGGCATACCATTCCTTACAGGCTTCTACTCCAAAGACCTCATCATCGAAACCGCAAACACGTCATATACCAACGCCTGAGCCCTATCCACCACCCTAATCGCCACTTCTCTAACAAGCGCTTACAGCACTCGGACTATTATTCTCACATTAACAGGGCAACCCCGCTTTCCAACCTCAATTATTATTAATGAGAATAATCCAGCCCTGCTAAATCCATTAAAACGCCTAACACTCGGCAGTATTATCGCAGGCTTTCTTATTACCAGCAATATTTCTCCCACTATAATTCCTCAGATAACAATACCTCATTACCTAAAATACTTAGCCCTATGCGTAACCACTCTAGGTCTCCTAATAGCCCTAGACCTAACTCTCATGACCAATAACCTCAAAATAAATAAACCCTCGCACATATTCAAATTTTCTAATATGCTAGGATATTTTCCCACTACAATACACCGAATAATTCCCTATCAAAATTTAATTATAAGCCAAAATATAGCCTTCTTTCTACTAGACTTAATCTGGTTAGAAAAATTAATACCCAAAATAATTATGCAGACCCATATTATCACCTCTATTAACATAACCACCCAAAAAGGCATAATTAAACTTTATTTTCTCTCTTTCCTTATTCCTCTCGTTCTAATCCTACTCCTAATAACATAA
Piliocolobus_parmentieri_EU58068           ATAAACCTAATATTAATTCTAATAATCAATACCCTTCTAACCACAGCATTAATAATTATTATATTCTGACTACCCCAACTCAACTCCTATACAGAAAAAGCTAACCCCTACGAATGCGGTTTTGATCCACTAAACCCCGCTCGTATCCCTTTCTCCATGAAATTTTTCCTAGTTGCAATTACCTTTCTATTATTTGATTTAGAGATTGCCCTACTACTACCTCTACCATGAGCTCTCCAAACAACAAATCTTCCCGTAATAATCAAGTCATCAATTATATTAATTATTATTTTAACCCTCAGCCTAACCTATGAATGAACTCAAAAAGGGCTAGAATGAACTGAATTGGTAAGTAGTTTAAACAAAACAAATGATTTCGACTCATTAGATTATGATAATCATACTAACCAAATGCCCATTATTTATATAAATATCACCCTAGCATTCACCATTTCACTCTTAGGTATACTAGTATACCGCTCTCACCTAATATCATCACTACTGTGTCTAGAGGGGATAATACTCTCACTATTTATCATAAGCACCCTCATAGCCTTAAACATGCACTTCCCCTTGGCTAATATCATACCTATTGCCCTGCTAGTATTTGCCGCCTGCGAAGCAGCAGTAGGCCTCGCCTTACTAGTCTCAATCTCGAATATATATGGCCTAGACCACATCAATAACCTAAGCTTACTTCAATGCTAAAAATAATTTTCCCAACAATTATACTATTACCAACAACATGATTTTCTAAAAATAATATGGTCTGAATTAATTTGACTGTACATAGCTTAATTATTAGCTCCATTCCCCTTCTATTCTTCAATCAAACCAGCAACAACCTTATCAACTACTCAACCCTCCTATCTTCCGACCCATTAACAACACCCCTCCTAATGTTAACCGCCTGGCTTCTACCACTTATAATTATAGCAAGTCAATATCACCTTCACAACGAAAGCCCTTCACGAAAAAAGCTCTATCTCTCCATAATAGTACTCCTACAAATTTCCCTAGTCATAACTTTTATAGCCACAGAACTAATTTTATTCTATATTTTGTTTGAAACCACTCTCATCCCCACCCTAGTTATCATTACCCGGTGAGGCAATCAAGCAGAACGCCTCAATGCAGGTACATATTTCCTATTCTACACATTAGCCGGCTCTCTCCCCCTACTAATTATACTAGTATATATTTATAATAACCTAGGTTCACTAAATATTATTCTCCTAACAGTTACAGCTCAAAAAATAACAGCCACCTGATCACATAGCCTAACTTGACTAGCTTGCATAATAGCCTTCATAGTAAAAATACCCTTATATGGCCTACACCTATGACTACCCAAAGCCCATGTTGAAGCTCCCATTGCCGGATCAATAGTCCTCGCTGCAGTGCTCCTAAAGCTAGGCGGCTACGGTATATTACGACTCACCCTAATCCTTGACCCTCTTACGGAATATATAGCCTATCCCTTTCTTATACTATCCTTATGAGGCATAATCATAACAAGCTCAATCTGCCTCCGACAAACAGACCTAAAATCACTCATTGCATACTCCTCCGTAAGCCATATAGCCCTAGTAATTGTAGCATCCCTCATTCAAACCCCCTGAAGCTTCACTGGCGCAATTGTCCTTATAATTGCCCACGGACTCACTTCATCTATATTATTTTGCCTAGCAAACTCAAACTATGAACGAACCCACAGCCGCATTATAATATTAACCCGAGGACTTCAAACTCTACTTCCACTAATAGCCTTTTGATGACTTATAGCAAATCTCACCAACCTAGCCCTGCCCCCCACTATCAACTTAGTAGGAGAACTACTGGTAGTAGCAACTTCATTTTCTTGATCACACATTACCATCATATTTACAGGGCTAAATATATTGATTACCGCCCTCTATTCACTATATATATTCATTATAACCCAACGAGGAATGTTTACACATCACATCATCAATATAAAACCCTCCTTTACACGAGAAAACATATTAATATTTATACACCTATCCCCCATTATCCTATTATCCCTTAACCCTAGCATCATTATAGGCTTCACTCCTTGTAAATATAGTTTAAATAAAACATTAGATTGTGAATCTAATTATAGAAAATTATCACTTCTTATTTACCGAGAAAGCTTGCAAGGACTGCTAATCCATGCCTCCGTATATAACAAAACGGCTCTCTCAACTTTTAAAGGATAACAGCTATCCGTTGGTCTTAGGAACCAAAAATATTGGTGCAACTCCAAATAAAAGTAACAACTATGCATACCTCCATCGTCATACTAACCTTAATTTCTTTAACCTTCCCAGTTACCATAGCCCTTATTAACCCTAACAAAAAATATCTTTACCCCAATTATGTAAAAACAATTATAATACTTGCCTTTATCCTCAGCCTCCTTCCTACAACCCTATATATTTTTCTAGAGCAAGACGTAATTATTTCAAACTGACATTGAATAACCATTCAATCATTAGAACTAGTACTAAGCTTCAAACTAGATTATTTCTCCATATTATTCATACCAATTGCACTATTTATCACTTGGTGTATCATAGAATTCTCGCTATGGTATATAAGCTCAGATCCAAACATTAATCAATTCTTCAAGTATCTCCTTATTTTCCTTACCACTATATTAATCTTAATCACCGCTAATAATCTTTTCCAACTATTCATCGGATGAGAAGGTGTAGGTATCATGTCTTTCCTACTAATCGGCTGATGACATGCTCGAACAGACGCCAACACAGCAGCCATTCAGGCAATTTTATATAATCGTATTGGCGACATCGGCTTCGTCCTAGCTATAGCATGATTTCTCCTGCACTACAACTCATGAGACCTTCAACAAATACTCACGCTAGATCCCAATCCAAGCGTACTACCACTAATAGGCCTCCTCCTAGCAGCAACAGGTAAATCAGCTCAACTTGGTCTACACCCTTGACTACCTTCCGCTATAGAAGGCCCAACCCCAGTATCAGCCCTACTCCATTCCAGCACCATGGTAGTGGCTGGAGTATTTCTACTCATCCGCTTCCACCCCTTGATAGAAAATAATATATTAATTCAAAATACAGCACTATGCCTAGGAGCTATTACTACCTTGTTTATAGCAATCTGCGCCCTAACACAAAATGATATCAAAAAAATCGTAGCCTTCTCCACTTCAAGCCAGCTAGGCTTAATAATAGTTACCATCGGCATCAACCAACCATACTTAGCATTTTTACATATCTGCACCCATGCCTTTTTCAAGGCTATATTATTTATTTGCTCCGGATCTATTATTCACAACTTAAACAATGAACAAGATATTCGAAAAATAGGAGGATTATTTAAAACAATACCTCTTACCTCAACTTCCCTAACTGTAGGTAGCCTAGCACTTACAGGTATACCATTCCTTACAGGCTTCTACTCCAAAGATCTTATTATCGAAACCGCAAATACGTCATATACCAACGCCTGAGCCCTATCCACTACCCTAATCGCCACTTCTCTAACAAGCGCTTACAGCACTCGAACCATCATTCTTACATTAACAGGACAACCCCGCTTTCCAACCCCAATTACTATTAATGAAAACAACCCGGCCCTGCTAAATCCACTAAAACGCCTAACATTTGGCAGTATTATTGCAGGCTTCCTTATTACCAACAATATTTCCCCCACTATAACCCCTCAGACAACAATACCCCATTACTTAAAATATTTAGCCCTATGCGTGACCACCCTAGGCTTCCTAATAGCCCTAGACCTAACTCTCATGGCCAATAATCTCAAAATAAATACCCCTTCACACATATTCAAATTTTCTAACATGCTAGGGTATTTTCCCACTACAATACACCGAATAATTCCCTATCAAAACTTAACTATAAGCCAAAATGTAGCCTTTTTTCTACTAGACTTAGCCTGATTGGAAAAACTAATACCCAAAACAATTATGCAGACCCATATTACTACCTCTATCAACACAACCACCCAAAAAGGTATAATTAAACTTTATTTTCTCTCTTTCCTTATTCCTCTTATTCTAATTCCACTCCTAATGACATAG
Piliocolobus_kirkii_EU580066               ATAAACCTAGCATTAACTCTAATAATTAATATCCTTTTAACCACAGCATTAATAATTATTATGTTCTGATTACCTCAACTCAATTCCTACACAGAAAAAGCTAATCCATACGAATGCGGCTTTGACCCACTAAATCCCGCTCGTATTCCTTTCTCCATAAAATTTTTTCTAGTTGCCATTACTTTTCTATTATTCGATTTAGAAATTGCCCTACTACTACCTCTACCATGAGCTCTCCAAACAACAAATCTTCCCGTAATAATCAAGTCATCAATTATATTGATTATTATCCTAACCCTCAGCCTAGCCTACGAATGAACTCAAAAAGGTTTAGAATGAACTGAATTGGTAAGTAGTTTAAATAAAATAAATGATTTCGACTCATTAGATTATGATAATCATACTAACCAAATGCCCATTATTTATATAAATATTACCCTAGCATTTACCATTTCACTCCTAGGCATATTAGTATATCGCTCACACCTAATATCATCATTACTGTGTCTAGAAGGAATAATACTCTCACTGTTTATTATAAGCACCCTCATAGCCTTAAACATGCACTTCCCCCTAGCTAATATCGTACCTATTGCTCTGCTGGTATTCGCCGCCTGCGAAGCAGCAGTAGGCCTCGCCTTACTAGTCTCAATCTCAAATATATATGGCCTAGATCACATCCATAACCTAAGCTTACTCCAATGCTAAAAATAATTTTTCCAACAATTATACTATTACCAACAACATGATTTTCCAAAAATAGCATAGTCTGAATTAATTTAACCGTACACAGCTTAATTATTAGTCTTATTCCCCTTCTATTCTTCAATCAAACCAACAACAACCTCATCAACTACTCGACCCTCCTATCTTCCGATCCATTAACAACACCTCTCCTAATATTAACCGCCTGACTTCTACCCCTCATAATTATAGCAAGTCAATATCACCTTCACAACGAAAGCCCCCCACGAAAAAAACTCTATCTCTCCATAATAGTGTTTCTACAGATTTCCCTAATTATAACATTTATAGCCACAGAACTAATTTTATTTTATATTCTATTTGAAACCACTCTTATTCCCACCCTAATTATCATTACCCGATGGGGCAATCAAGCAGAACGCCTCAACGCAGGTACATACTTTCTATTTTATACATTAGCCGGCTCTCTCCCTCTACTAATTATATTAATATATATCTATAATAGCCTGGGTTCACTAAATATTATTCTCCTAACAATTACAGCTCAAAAACTAACAACCACCTGATCACACAGCCTAACTTGGCTAGCTTGCATAATAGCCTTCATGGTAAAAATACCCTTATACGGCCTACACCTATGATTACCCAAAGCTCATGTTGAAGCCCCTATCGCCGGATCAATAGTCCTCGCTGCAGTACTCCTAAAACTAGGGGGCTATGGTATGTTACGACTTACCCTAATCCTTGACCCTCTTACGGAATATATAGCCTACCCCTTTCTCATGTTATCCCTATGGGGCATAGTTATAACAAGCTCAATCTGCCTTCGACAAACAGACCTAAAATCACTCATTGCATACTCCTCCGTAAGCCACATGGCCCTAGTAATTGTAGCATCCCTCATTCAAACCCCCTGAAGCTTTACTGGCGCAATTGTCCTTATAATCGCTCATGGACTCACTTCATCTATATTATTCTGCCTAGCAAACTCAAACTACGAACGAACCCACAGCCGCATTATAATATTAACCCGAGGACTTCAAACTCTACTTCCACTAATAACCTTTTGATGACTTATAGCAAATCTCACTAACCTGGCCCTACCTCCCACTATCAACTTAGTAGGAGAACTACTGGTAGTAACAACTTCATTTTCTTGATCACATATTACCATTACACTTATAGGATTAAATATATTAATTACTGCCCTATACTCACTATATATATTTGTTATAACCCAACGAGGAATATTTATACATCATATCATCAATATAAAACCCTCCTTTACACGAGAAAATATATTAATATTTATACACCTCTCCCCCATTATTCTACTATCCCTTAACCCTAATATCATTATAGGCTTCACTCCTTGTAAATATAGTTTAAATAAAACATTAGATTGTGGATCTAATTATAGAAAATTATCACTTCTTATTTACCGAGAAAGCTTGCAAGGACTGCTAATCCATGCTTCCGTATATAACAAAACGGCTCTCTCAACTTTTAAAGGATAACAGCTATCCATTGGCCTTAGGAGCCAAAAATATTGGTGCAACTCCAAATAAAAGTAATAACTATGCACACCTCCATCGTTATATTAACCCTAACTTCTCTAACCTTCCCAATTATCATAGCCTTTATTAGTCCTAACAAAAAATACCTTTACCCCAATTATGTAAAAACAACTATAATGCTTGCCTTTATTCTCAGCCTCCTTCCCACAGCCCTATATATCTTTATAGATCAAGATATAATTATCTCAAACTGACATTGAACAACCATTCAATCACTAGAACTAACACTAAGCTTCAAACTAGATTATTTTTCCATATTATTTATACCAATTGCACTATTCATCACTTGATCTATTATGGAGTTTTCACTATGATATATAAGCTCAGACCCAAATATTAGTCAATTCTTTAAATATCTCCTTATTTTCCTTACCACTATACTAATCCTAATTACCGCTAACAATCTCTTTCAACTATTCATCGGATGGGAAGGCGTAGGTATTATGTCCTTCCTACTAATTGGCTGATGACATGCTCGAACAGATGCCAACACAGCAGCCATTCAGGCAGTCCTATATAATCGCATTGGTGATATCGGCTTTGTTCTAGCTATGGCATGATTCCTCCTGCACTACAACTCATGGGACCTTCAGCAAATACTCATGCTAGATTCCAATCCAAGCGTACTACCACTAGTAGGCCTCCTCCTAGCAGCAACGGGTAAATCAGCTCAACTCGGCCTACACCCTTGACTACCCTCCGCTATAGAAGGCCCAACCCCAGTATCAGCTCTACTCCATTCCAGCACCATAGTAGTGGCTGGAGTATTTCTACTCATCCGCTTCCATCCCTTGATAGAAAACAATATATTAATTCAAAATCTGACATTATGTTTAGGAGCTATTACTACTCTATTCATAGCAATCTGTGCCCTGACACAAAATGATATCAAAAAAATTGTAGCCTTCTCCACCTCAAGCCAACTGGGCTTAATAATAGTTACCATCGGCATCAACCAACCACACTTAGCATTTTTACATATCTGCACCCACGCCTTTTTCAAGGCTATACTATTTATTTGCTCCGGGTCTATTATTCATAACCTAAATAATGAACAAGATATTCGAAAAATAGGAGGTTTATTTAAAACTATACCTCTCACCTCAACCTCCCTGACTGTAGGCAGCCTAGCACTTACAGGTATACCATTCCTTACAGGCTTCTACTCCAAAGATCTCATCATCGAAACCGCAAACACGTCATATACCAACGCCTGAGCCCTATCCACCACTCTAATCGCCACTTCTCTAACAAGCGCTTACAGCACTCGAACTATTATTCTCACATTAACAGGACAACCCCGCTTTTCAACCTCAATTATCATTAATGAAAACAACCCAGCCCTGCTAAATCCACTAAAACGTCTAACACTTGGAAGTATTATCGCGGGCTTCCTTATTACCAACAATATCTCCCCCACTATAATTCCTCAAACAACAATACCCCATTATCTAAAATATTTAGCTCTGTGCGTAACTATCCTAGGTTTCCTAATAGCCCTAGACCTAATTCTCATAACGAATAATCTCAAGATAAATAAACCCTCACATATATTTAACTTTTCTAATATACTAGGGTATTTCCCCACTACAATACACCGAATAGTTCCCTACCAGAATCTAATCACAAGCCAAAATGTAGCCTCCCTCCTATTAGACTCAATCTGACTGGAAAAATCAATACCCAAAATAATTATGCAAACCCACATTATCACCTCTATTAACACAACCACCCAAAAAGGTATAATTAAACTTTATTTTCTCTCTTTCCTTATTCCTCTTGTTCTAATCCCACTCCTAATGACATAA
Piliocolobus_kirkii_EU580065               ATAAACCTAGCATTAACTCTAATAATTAATATCCTTTTAACCACAGCATTAATAATTATTATGTTCTGATTACCTCAACTCAATTCCTACACAGAAAAAGCTAATCCATACGAATGCGGCTTTGACCCACTAAATCCCGCTCGTATTCCTTTCTCCATAAAATTTTTTCTAGTTGCCATTACTTTTCTATTATTCGATTTAGAAATTGCCCTACTACTACCTCTACCATGAGCTCTCCAAACAACAAATCTTCCCGTAATAATCAAGTCATCAATTATATTGATTATTATCCTAACCCTCAGCCTAGCCTACGAATGAACTCAAAAAGGTTTAGAATGAACTGAATTGGTAAGTAGTTTAAATAAAATAAATGATTTCGACTCATTAGATTATGATAATCATACTAACCAAATGCCCATTATTTATATAAATATTACCCTAGCATTTACCATTTCACTCCTAGGCATATTAGTATATCGCTCACACCTAATATCATCATTACTGTGTCTAGAAGGAATAATACTCTCACTGTTTATTATAAGCACCCTCATAGCCTTAAACATGCACTTCCCCCTAGCTAATATCGTACCTATTGCTCTGCTGGTATTCGCCGCCTGCGAAGCAGCAGTAGGCCTCGCCTTACTAGTCTCAATCTCAAATATATATGGCCTAGATCACATCCATAACCTAAGCTTACTCCAATGCTAAAAATAATTTTTCCAACAATTATACTATTACCAACAACATGATTTTCCAAAAATAGCATAGTCTGAATTAATTTAACCGTACACAGCTTAATTATTAGTCTTATTCCCCTTCTATTCTTCAATCAAACCAACAACAACCTCATCAACTACTCGACCCTCCTATCTTCCGATCCATTAACAACACCTCTCCTAATATTAACCGCCTGACTTCTACCCCTCATAATTATAGCAAGTCAATATCACCTTCACAACGAAAGCCCCCCACGAAAAAAACTCTATCTCTCCATAATAGTGTTTCTACAGATTTCCCTAATTATAACATTTATAGCCACAGAACTAATTTTATTTTATATTCTATTTGAAACCACTCTTATTCCCACCCTAATTATCATTACCCGATGGGGCAATCAAGCAGAACGCCTCAACGCAGGTACATACTTTCTATTTTATACATTAGCCGGCTCTCTCCCTCTACTAATTATATTAATATATATCTATAATAGCCTGGGTTCACTAAATATTATTCTCCTAACAATTACAGCTCAAAAACTAACAACCACCTGATCACACAGCCTAACTTGGCTAGCTTGCATAATAGCCTTCATGGTAAAAATACCCTTATACGGCCTACACCTATGATTACCCAAAGCTCATGTTGAAGCCCCTATCGCCGGATCAATAGTCCTCGCTGCAGTACTCCTAAAACTAGGGGGCTATGGTATGTTACGACTTACCCTAATCCTTGACCCTCTTACGGAATATATAGCCTACCCCTTTCTCATGTTATCCCTATGGGGCATAGTTATAACAAGCTCAATCTGCCTTCGACAAACAGACCTAAAATCACTCATTGCATACTCCTCCGTAAGCCACATGGCCCTAGTAATTGTAGCATCCCTCATTCAAACCCCCTGAAGCTTTACTGGCGCAATTGTCCTTATAATCGCTCATGGACTCACTTCATCTATATTATTCTGCCTAGCAAACTCAAACTACGAACGAACCCACAGCCGCATTATAATATTAACCCGAGGACTTCAAACTCTACTTCCACTAATAACCTTTTGATGACTTATAGCAAATCTCACTAACCTGGCCCTACCTCCCACTATCAACTTAGTAGGAGAACTACTGGTAGTAACAACTTCATTTTCTTGATCACATATTACCATTACACTTATAGGATTAAATATATTAATTACTGCCCTATACTCACTATATATATTTGTTATAACCCAACGAGGAATATTTATACATCATATCATCAATATAAAACCCTCCTTTACACGAGAAAATATATTAATATTTATACACCTCTCCCCCATTATTCTACTATCCCTTAACCCTAATATCATTATAGGCTTCACTCCTTGTAAATATAGTTTAAATAAAACATTAGATTGTGGATCTAATTATAGAAAATTATCACTTCTTATTTACCGAGAAAGCTTGCAAGGACTGCTAATCCATGCTTCCGTATATAACAAAACGGCTCTCTCAACTTTTAAAGGATAACAGCTATCCATTGGCCTTAGGAGCCAAAAATATTGGTGCAACTCCAAATAAAAGTAATAACTATGCACACCTCCATCGTTATATTAACCCTAACTTCTCTAACCTTCCCAATTATCATAGCCTTTATTAGTCCTAACAAAAAATACCTTTACCCCAATTATGTAAAAACAACTATAATGCTTGCCTTTATTCTCAGCCTCCTTCCCACAGCCCTATATATCTTTATAGATCAAGATATAATTATCTCAAACTGACATTGAACAACCATTCAATCACTAGAACTAACACTAAGCTTCAAACTAGATTATTTTTCCATATTATTTATACCAATTGCACTATTCATCACTTGATCTATTATGGAGTTTTCACTATGATATATAAGCTCAGACCCAAATATTAGTCAATTCTTTAAATATCTCCTTATTTTCCTTACCACTATACTAATCCTAATTACCGCTAACAATCTCTTTCAACTATTCATCGGATGGGAAGGCGTAGGTATTATGTCCTTCCTACTAATTGGCTGATGACATGCTCGAACAGATGCCAACACAGCAGCCATTCAGGCAGTCCTATATAATCGCATTGGTGATATCGGCTTTGTTCTAGCTATGGCATGATTCCTCCTGCACTACAACTCATGGGACCTTCAGCAAATACTCATGCTAGATTCCAATCCAAGCGTACTACCACTAGTAGGCCTCCTCCTAGCAGCAACGGGTAAATCAGCTCAACTCGGCCTACACCCTTGACTACCCTCCGCTATAGAAGGCCCAACCCCAGTATCAGCTCTACTCCATTCCAGCACCATAGTAGTGGCTGGAGTATTTCTACTCATCCGCTTCCATCCCTTGATAGAAAACAATATATTAATTCAAAATCTGACATTATGTTTAGGAGCTATTACTACTCTATTCATAGCAATCTGTGCCCTGACACAAAATGATATCAAAAAAATTGTAGCCTTCTCCACCTCAAGCCAACTGGGCTTAATAATAGTTACCATCGGCATCAATCAACCACACTTAGCATTTTTACATATCTGCACCCACGCCTTTTTCAAGGCTATACTATTTATTTGCTCCGGGTCTATTATTCATAACCTAAATAATGAACAAGATATTCGAAAAATAGGAGGTTTATTTAAAACTATACCTCTCACCTCAACCTCCCTGACTGTAGGCAGCCTAGCACTTACAGGTATACCATTCCTTACAGGCTTCTACTCCAAAGATCTCATCATCGAAACCGCAAACACGTCATATACCAACGCCTGAGCCCTATCCACCACTCTAATCGCCACTTCTCTAACAAGCGCTTACAGCACTCGAACTATTATTCTCACATTAACAGGACAACCCCGCTTTTCAACCTCAATTATCATTAATGAAAACAACCCAGCCCTGCTAAATCCACTAAAACGTCTAACACTTGGAAGTATTATCGCGGGCTTCCTTATTACCAACAATATCTCCCCCACTATAATTCCTCAAACAACAATACCCCATTATCTAAAATATTTAGCTCTGTGCGTAACTATCCTAGGTTTCCTAATAGCCCTAGACCTAATTCTCATAACGAATAATCTCAAGATAAATAAACCCTCACATATATTTAACTTTTCTAATATACTAGGGTATTTCCCCACTACAATACACCGAATAGTTCCCTACCAGAATCTAATCACAAGCCAAAATGTAGCCTCCCTCCTATTAGACTCAATCTGACTGGAAAAATCAATACCCAAAATAATTATGCAAACCCACATTATCACCTCTATTAACACAACCACCCAAAAAGGTATAATTAAACTTTATTTTCTCTCTTTCCTTATTCCTCTTGTTCTAATCCCACTCCTAATGACATAA
Piliocolobus_kirkii_EU580064               ATAAACCTAGCATTAACTCTAATAATTAATATCCTTTTAACCACAGCATTAATAATTATTATGTTCTGACTACCTCAACTCAATTCCTACACAGAAAAAGCTAATCCATACGAATGCGGCTTTGACCCACTAAATCCCGCTCGTATTCCTTTCTCCATAAAATTTTTCCTAGTTGCCATTACTTTTCTATTATTCGATTTAGAAATTGCCCTACTACTACCTCTACCATGAGCTCTCCAAACAACAAATCTTCCCGTAATAATCAAGTCATCAATTATATTAATTATTATCCTAACCCTCAGCCTAGCCTACGAATGAACTCAAAAAGGTTTAGAATGAACTGAATTGGTAAGTAGTTTAAATAAAATAAATGATTTCGACTCATTAGATTATGATAATCATACTAACCAAATGCCCATTATTTATATAAATATTACCCTAGCATTTACCATTTCACTCCTAGGCATATTAGTATATCGCTCACACCTAATATCATCATTACTGTGTCTAGAAGGAATAATACTCTCACTGTTTATTATAAGCACCCTCATAGCCTTAAACATGCACTTCCCCCTAGCTAATATCGTACCTATTGCTCTGCTGGTATTCGCCGCCTGCGAAGCAGCAGTAGGCCTCGCCTTACTAGTCTCAATCTCAAATATATATGGCCTAGATCACATCCATAACCTAAGCTTACTCCAATGCTAAAAATAATTTTTCCAACAATTATACTATTACCAACAACATGATTTTCCAAAAATAACATAGTCTGAATTAATTTAACCGTACACAGCTTAATTATTAGTCTTATTCCCCTTCTATTCTTCAATCAAACCAACAACAACCTCATCAACTACTCGACCCTCCTATCTTCCGATCCATTAACAACACCTCTCCTAATATTAACCGCCTGACTTCTACCCCTCATAATTATAGCAAGTCAATATCACCTTCACAACGAAAGCCCCCCACGAAAAAAACTCTATCTCTCCATAATAGTGTTTCTACAGATTTCCCTAATCATAACATTTATAGCCACAGAACTAATTTTATTTTATATTCTATTTGAAACCACTCTTATTCCCACCCTAATTATCATTACCCGATGGGGCAATCAAGCAGAACGCCTCAACGCAGGTACATACTTTCTATTTTATACATTAGCCGGCTCTCTCCCTCTACTAATTATATTAATATATATCTATAATAGCCTGGGTTCACTAAATATTATTCTCCTAACAATTACAGCTCAAAAACTAACAACCACCTGATCACACAGCCTAACTTGGCTAGCTTGCATAATAGCCTTCATGGTAAAAATACCCTTATACGGCCTACACCTATGATTACCCAAAGCTCATGTTGAAGCCCCTATCGCCGGATCAATAGTCCTCGCTGCAGTACTCCTAAAACTAGGGGGCTATGGTATGTTACGACTTACCCTAATCCTTGACCCTCTTACGGAATATATAGCCTACCCCTTTCTCATGTTATCCCTATGGGGCATAGTTATAACAAGCTCAATCTGCCTTCGACAAACAGACCTAAAATCACTCATTGCATACTCCTCCGTAAGCCACATGGCCCTAGTAATTGTAGCATCCCTCATTCAAACCCCCTGAAGCTTTACTGGCGCAATTGTCCTTATAATCGCTCATGGACTCACTTCATCTATATTATTCTGCCTAGCAAACTCAAACTACGAACGAACCCACAGCCGCATTATAATATTAACCCGAGGACTTCAAACTCTACTTCCACTAATAACCTTTTGATGACTTATAGCAAATCTCACTAACCTGGCCCTACCTCCCACTATCAACTTAGTAGGAGAACTACTGGTAGTAACAACTTCATTTTCTTGATCACATATTACCATTACACTTATAGGATTAAATATATTAATTACTGCCCTATACTCACTATATATATTTGTTATAACCCAACGAGGAATATTTATATATCATATCATCAATATAAAACCCTCCTTTACACGAGAAAATATATTAATATTTATACACCTCTCCCCCATTATTCTACTATCCCTTAACCCTAATATCATTATAGGCTTCACTCCTTGTAAATATAGTTTAAATAAAACATTAGATTGTGGATCTAATTATAGAAAATTATCACTTCTTATTTACCGAGAAAGCTTGCAAGGACTGCTAATCCATGCTTCCGTATATAACAAAACGGCTCTCTCAACTTTTAAAGGATAACAGCTATCCATTGGCCTTAGGAGCCAAAAATATTGGTGCAACTCCAAATAAAAGTAATAACTATGCACACCTCCATCGTTATATTAACCCTAACTTCTCTAACCTTCCCAGTTATCATAGCCTTTATTAGTCCTAACAAAAAATACCTTTACCCCAATTATGTAAAAACAACTATAATGCTTGCCTTTATTCTCAGCCTCCTTCCCACAACCCTATATATCTTTATAGATCAAGATATAATTATCTCAAACTGACATTGAACAACCATTCAATCACTAGAACTAACACTAAGCTTCAAACTAGATTATTTTTCCATATTATTTATACCAATTGCACTATTCATCACTTGGTCTATTATGGAGTTTTCACTATGATATATAAGCTCAGACCCAAATATTAGTCAATTCTTTAAATATCTCCTTATTTTCCTTACCACTATACTAATCCTAATTACCGCTAACAATCTCTTTCAATTATTCATCGGATGGGAAGGCGTAGGTATTATGTCCTTCCTACTAATTGGCTGATGACATGCTCGAACAGATGCCAACACAGCAGCCATTCAGGCAGTCCTATATAATCGCATTGGTGATATTGGCTTTGTTCTAGCTATGGCATGATTCCTCCTGCACTACAACTCATGGGACCTTCAGCAAATACTCATGCTAGATTCCAATCCAAGCGTACTACCACTAGTAGGCCTCCTCCTAGCAGCAACGGGTAAATCAGCTCAACTCGGCCTACACCCTTGACTACCCTCCGCTATAGAAGGCCCAACCCCAGTATCAGCTCTACTCCATTCCAGCACCATAGTAGTGGCTGGAGTATTTCTACTCATCCGCTTCCATCCCTTGATAGAAAACAATATATTAATTCAAAATCTGACATTATGTTTAGGAGCTATTACTACTCTATTCATAGCAATCTGTGCCCTGACACAAAATGATATCAAAAAAATTGTAGCCTTCTCCACCTCAAGCCAACTGGGCTTAATAATAGTTACCATCGGCATCAACCAACCACACTTAGCATTTTTACATATCTGCACCCACGCCTTTTTCAAGGCTATACTATTTATTTGCTCCGGATCTATTATTCATAACCTAAATAATGAACAAGATATTCGAAAAATAGGAGGTTTATTTAAAACTATACCTCTCACCTCAACCTCCCTAACTGTAGGCAGCCTAGCACTTACAGGTATACCATTCCTTACAGGCTTCTACTCCAAAGATCTCATCATCGAAACCGCAAACACGTCATATACCAACGCCTGAGCCCTATCCACCACTCTAATCGCCACTTCTCTAACAAGCGCTTACAGCACTCGAACTATTATTCTCACATTAACAGGACAACCCCGCTTTTCAACCTCAATTATCATCAATGAAAACAACCCAGCCCTGCTAAATCCACTAAAACGTCTAACACTTGGAAGTATTATCGCGGGCTTCCTTATTACCAACAATATCTCCCCCACTATAATTCCTCAAACAACAATACCCCATTATCTAAAATATTTAGCTCTGTGCGTAACTATCCTAGGTTTCCTAATAGCCCTAGACCTAATTCTCATAACGAATAATCTCAAGATAAACAAACCCTCACATATATTTAACTTTTCTAATATGCTAGGGTATTTCCCCACTACAATACACCGAATAGTTCCCTACCAGAATCTAATCACAAGCCAAAATGTAGCCTCCCTCCTATTAGACTCAATCTGACTGGAAAAATCAATACCCAAAATAATTATGCAAACCCACATTATCACCTCTATTAACACAACCACCCAAAAAGGTATAATTAAACTTTATTTTCTCTCTTTCCTTATTCCTCTTGTTCTAATCCCACTCCTAATGACATAA
Piliocolobus_kirkii_EU580063               ATAAACCTAGCATTAACTCTAATAATTAATATCCTTTTAACCACAGCATTAATAATTATTATGTTCTGACTACCTCAACTCAATTCCTACACAGAAAAAGCTAATCCATACGAATGCGGCTTTGACCCACTAAATCCCGCTCGTATTCCTTTCTCCATAAAATTTTTTCTAGTTGCCATTACTTTTCTATTATTCGATTTAGAAATTGCCCTACTACTACCTCTACCATGAGCTCTCCAAACAACAAATCTTCCCGTAATAATCAAGTCATCAATTATATTGATTATTATCCTAACCCTCAGCCTAGCCTACGAATGAACTCAAAAAGGTTTAGAATGAACTGAATTGGTAAGTAGTTTAAATAAAATAAATGATTTCGACTCATTAGATTATGATAATCATACTAACCAAATGCCCATTATTTATATAAATATTACCCTAGCATTTACCATTTCACTCCTAGGCATATTAGTATATCGCTCACACCTAATATCATCATTACTGTGTCTAGAAGGAATAATACTCTCACTGTTTATTATAAGCACCCTCATAGCCTTAAACATGCACTTCCCCCTAGCTAATATCGTACCTATTGCTCTGCTGGTATTCGCCGCCTGCGAAGCAGCAGTAGGCCTCGCCTTACTAGTCTCAATCTCAAATATATATGGCCTAGATCACATCCATAACCTAAGCTTACTCCAATGCTAAAAATAATTTTTCCAACAATTATACTATTACCAACAACATGATTTTCCAAAAATAGCATAGTCTGAATTAATTTAACCGTACACAGCTTAATTATTAGTCTTATTCCCCTTCTATTCTTCAATCAAACCAACAACAACCTCATCAACTACTCGACCCTCCTATCTTCCGATCCATTAACAACACCTCTCCTAATATTAACCGCCTGACTTCTACCCCTCATAATTATAGCAAGTCAATATCACCTTCACAACGAAAGCCCCCCACGAAAAAAACTCTATCTCTCCATAATAGTGTTTCTACAGATTTCCCTAATTATAACATTTATAGCCACAGAACTAATTTTATTTTATATTCTATTTGAAACCACTCTTATTCCCACCCTAATTATCATTACCCGATGGGGCAATCAAGCAGAACGCCTCAACGCAGGTACATACTTTCTATTTTATACATTAGCCGGCTCTCTCCCTCTACTAATTATATTAATATATATCTATAATAGCCTGGGTTCACTAAATATTATTCTCCTAACAATTACAGCTCAAAAACTAACAACCACCTGATCACACAGCCTAACTTGGCTAGCTTGCATAATAGCCTTCATGGTAAAAATACCCTTATACGGCCTACACCTATGATTACCCAAAGCTCATGTTGAAGCCCCTATCGCCGGATCAATAGTCCTCGCTGCAGTACTCCTAAAACTAGGGGGCTATGGTATGTTACGACTTACCCTAATCCTTGACCCTCTTACGGAATATATAGCCTACCCCTTTCTCATGTTATCCCTATGGGGCATAGTTATAACAAGCTCAATCTGCCTTCGACAAACAGACCTAAAATCACTCATTGCATACTCCTCCGTAAGCCACATGGCCCTAGTAATTGTAGCATCCCTCATTCAAACCCCCTGAAGCTTTACTGGCGCAATTGTCCTTATAATCGCTCATGGACTCACTTCATCTATATTATTCTGCCTAGCAAACTCAAACTACGAACGAACCCACAGCCGCATTATAATATTAACCCGAGGACTTCAAACTCTACTTCCACTAATAACCTTTTGATGACTTATAGCAAATCTCACTAACCTGGCCCTACCTCCCACTATCAACTTAGTAGGAGAACTACTGGTAGTAACAACTTCATTTTCTTGATCACATATTACCATTACACTTATAGGATTAAATATATTAATTACTGCCCTATACTCACTATATATATTTGTTATAACCCAACGAGGAATATTTATACATCATATCATCAATATAAAACCCTCCTTTACACGAGAAAATATATTAATATTTATACACCTCTCCCCCATTATTCTACTATCCCTTAACCCTAATATCATTATAGGCTTCACTCCTTGTAAATATAGTTTAAATAAAACATTAGATTGTGGATCTAATTATAGAAAATTATCACTTCTTATTTACCGAGAAAGCTTGCAAGGACTGCTAATCCATGCTTCCGTATATAACAAAACGGCTCTCTCAACTTTTAAAGGATAACAGCTATCCATTGGCCTTAGGAGCCAAAAATATTGGTGCAACTCCAAATAAAAGTAATAACTATGCACACCTCCATCGTTATATTAACCCTAACTTCTCTAACCTTCCCAGTTATCATAGCCTTTATTAGTCCTAACAAAAAATACCTTTACCCCAATTATGTAAAAACAACTATAATGCTTGCCTTTATTCTCAGCCTCCTTCCCACAGCCCTATATATCTTTATAGATCAAGATATAATTATCTCAAACTGACATTGAACAACCATTCAATCACTAGAACTAACACTAAGCTTCAAACTAGATTATTTTTCCATATTATTTATACCAATTGCACTATTCATCACTTGATCTATTATGGAGTTTTCACTATGATATATAAGCTCAGACCCAAATATTAGTCAATTCTTTAAATATCTCCTTATTTTCCTTACCACTATACTAATCCTAATTACCGCTAACAATCTCTTTCAACTATTCATCGGATGGGAAGGCGTAGGTATTATGTCCTTCCTACTAATTGGCTGATGACATGCTCGAACAGATGCCAACACAGCAGCCATTCAGGCAGTCCTATATAATCGCATTGGTGATATCGGCTTTGTTCTAGCTATGGCATGATTCCTCCTGCACTACAACTCATGGGACCTTCAGCAAATACTCATGCTAGATTCCAATTCAAGCGTACTACCACTAGTAGGCCTCCTCCTAGCAGCAACGGGTAAATCAGCTCAACTCGGCCTACACCCTTGACTACCCTCCGCTATAGAAGGCCCAACCCCAGTATCAGCTCTACTCCATTCCAGCACCATAGTAGTGGCTGGAGTATTTCTACTCATCCGCTTCCATCCCTTGATAGAAAACAATATATTAATTCAAAATCTGACATTATGTTTAGGAGCTATTACTACTCTATTCATAGCAATCTGTGCCCTGACACAAAATGATATCAAAAAAATTGTAGCCTTCTCCACCTCAAGCCAACTGGGCTTAATAATAGTTACCATCGGCATCAACCAACCACACTTAGCATTTTTACATATCTGCACCCACGCCTTTTTCAAGGCTATACTATTTATTTGCTCCGGGTCTATTATTCATAACCTAAATAATGAACAAGATATTCGAAAAATAGGAGGTTTATTTAAAACTATACCTCTCACCTCAACCTCCCTGACTGTAGGCAGCCTAGCACTTACAGGTATACCATTCCTTACAGGCTTCTACTCCAAAGATCTCATCATCGAAACCGCAAACACGTCATATACCAACGCCTGAGCCCTATCCACCACTCTAATCGCCACTTCTCTAACAAGCGCTTACAGCACTCGAACTATTATTCTCACATTAACAGGACAACCCCGCTTTTCAACCTCAATTATCATTAATGAAAACAACCCAGCCCTGCTAAATCCACTAAAACGTCTAACACTTGGAAGTATTATCGCGGGCTTCCTTATTACCAACAATATCTCCCCCACTATAATTCCTCAAACAACAATACCCCATTATCTAAAATATTTAGCTCTGTGCGTAACTATCCTAGGTTTCCTAATAGCCCTAGACCTAATTCTCATAACGAATAATCTCAAGATAAATAAACCCTCACATATATTTAACTTTTCTAATATACTAGGGTATTTCCCCACTACAATACACCGAATAGTTCCCTACCAGAATCTAATCACAAGCCAAAATGTAGCCTCCCTCCTATTAGACTCAATCTGACTGGAAAAATCAATACCCAAAATAATTATGCAAACCCACATTATCACCTCTATTAACACAACCACCCAAAAAGGTATAATTAAACTTTATTTTCTCTCTTTCCTTATTCCTCTTGTTCTAATCCCACTCCTAATGACATAA
Piliocolobus_kirkii_EU580062               ATAAACCTAGCATTAACTCTAATAATTAATATCCTTTTAACCACAGCATTAATAATTATTATGTTCTGACTACCTCAACTCAATTCCTACACAGAAAAAGCTAATCCATACGAATGCGGCTTTGACCCACTAAATCCCGCTCGTATTCCTTTCTCCATAAAATTTTTTCTAGTTGCCATTACTTTTCTATTATTCGATTTAGAAATTGCCCTACTACTACCTCTACCATGAGCTCTCCAAACAACAAATCTTCCCGTAATAATCAAGTCATCAATTATATTGATTATTATCCTAACCCTCAGCCTAGCCTACGAATGAACTCAAAAAGGTTTAGAATGAACTGAATTGGTAAGTAGTTTAAATAAAATAAATGATTTCGACTCATTAGATTATGATAATCATACTAACCAAATGCCCATTATTTATATAAATATTACCCTAGCATTTACCATTTCACTCCTAGGCATATTAGTATATCGCTCACACCTAATATCATCATTACTGTGTCTAGAAGGAATAATACTCTCACTGTTTATTATAAGCACCCTCATAGCCTTAAACATGCACTTCCCCCTAGCTAATATCGTACCTATTGCTCTGCTGGTATTCGCCGCCTGCGAAGCAGCAGTAGGCCTCGCCTTACTAGTCTCAATCTCAAATATATATGGCCTAGATTACATCCATAACCTAAGCTTACTCCAATGCTAAAAATAATTTTTCCAACAATTATACTATTACCAACAACATGATTTTCCAAAAATAGCATAGTCTGAATTAATTTAACCGTACACAGCTTAATTATTAGTCTTATTCCCCTTCTATTCTTCAATCAAACCAACAACAACCTCATCAACTACTCGACCCTCCTATCTTCCGATCCATTAACAACACCTCTCCTAATATTAACCGCCTGACTTCTACCCCTCATAATTATAGCAAGTCAATATCACCTTCACAACGAAAGCCCCCCACGAAAAAAACTCTATCTCTCCATAATAGTGTTTCTACAGATTTCCCTAATTATAACATTTATAGCCACAGAACTAATTTTATTTTATATTCTATTTGAAACCACTCTTATTCCCACCCTAATTATCATTACCCGATGGGGCAATCAAGCAGAACGCCTCAACGCAGGTACATACTTTCTATTTTATACATTAGCCGGCTCTCTCCCTCTACTAATTATATTAATATATATCTATAATAGCCTGGGTTCACTAAATATTATTCTCCTAACAATCACAGCTCAAAAACTAACAACCACCTGATCACACAGCCTAACTTGGCTAGCTTGCATAATAGCCTTCATGGTAAAAATACCCTTATACGGCCTACACCTATGATTACCCAAAGCTCATGTTGAAGCCCCTATCGCCGGATCAATAGTCCTCGCTGCAGTACTCCTAAAACTAGGGGGCTATGGTATGTTACGACTTACCCTAATCCTTGACCCTCTTACGGAATATATAGCCTACCCCTTTCTCATGTTATCCCTATGGGGCATAGTTATAACAAGCTCAATCTGCCTTCGACAAACAGACCTAAAATCACTCATTGCATACTCCTCCGTAAGCCACATGGCCCTAGTAATTGTAGCATCCCTCATTCAAACCCCCTGAAGCTTTACTGGCGCAATTGTCCTTATAATCGCTCATGGACTCACTTCATCTATATTATTCTGCCTAGCAAACTCAAACTACGAACGAACCCACAGCCGCATTATAATATTAACCCGAGGACTTCAAACTCTACTTCCACTAATAACCTTTTGATGACTTATAGCAAATCTCACTAACCTGGCCCTACCTCCCACTATCAACTTAGTAGGAGAACTACTGGTAGTAACAACTTCATTTTCTTGATCACATATTACCATTACACTTATAGGATTAAATATATTAATTACTGCCCTATACTCACTATATATATTTGTTATAACCCAACGAGGAATATTTATACATCATATCATCAATATAAAACCCTCCTTTACACGAGAAAATATATTAATATTTATACACCTCTCCCCCATTATTCTACTATCCCTTAACCCTAATATCATTATAGGCTTCACTCCTTGTAAATATAGTTTAAATAAAACATTAGATTGTGGATCTAATTATAGAAAATTATCACTTCTTATTTACCGAGAAAGCTTGCAAGGACTGCTAATCCATGCTTCCGTATATAACAAAACGGCTCTCTCAACTTTTAAAGGATAACAGCTATCCATTGGCCTTAGGAGCCAAAAATATTGGTGCAACTCCAAATAAAAGTAATAACTATGCACACCTCCATCGTTATATTAACCCTAACTTCTCTAACCTTCCCAGTTATCATAGCCTTTATTAGTCCTAACAAAAAATACCTTTACCCCAATTATGTAAAAACAACTATAATGCTTGCCTTTATTCTCAGCCTCCTTCCCACAGCCCTATATATCTTTATAGATCAAGATATAATTATCTCAAACTGACATTGAACAACCATTCAATCACTAGAACTAACACTAAGCTTCAAACTAGATTATTTTTCCATATTATTTATACCAATTGCACTATTCATCACTTGATCTATTATGGAGTTTTCACTATGATATATAAGCTCAGACCCAAATATTAGTCAATTCTTTAAATATCTCCTTATTTTCCTTACCACTATACTAATCCTAATTACCGCTAACAATCTCTTTCAACTATTCATCGGATGGGAAGGCGTAGGTATTATGTCCTTCCTACTAATTGGCTGATGACATGCTCGAACAGATGCCAACACAGCAGCCATTCAGGCAGTCCTATATAATCGCATTGGTGATATCGGCTTTGTTCTAGCTATGGCATGATTCCTCCTGCACTACAACTCATGGGACCTTCAGCAAATACTCATGCTAGATTCCAATCCAAGCGTACTACCACTAGTAGGCCTCCTCCTAGCAGCAACGGGTAAATCAGCTCAACTCGGCCTACACCCTTGACTACCCTCCGCTATAGAAGGCCCAACCCCAGTATCAGCTCTACTCCATTCCAGCACCATAGTAGTGGCTGGAGTATTTCTACTCATCCGCTTCCATCCCTTGATAGAAAACAATATATTAATTCAAAATCTGACATTATGTTTAGGAGCTATTACTACTCTATTCATAGCAATCTGTGCCCTGACACAAAATGATATCAAAAAAATTGTAGCCTTCTCCACCTCAAGCCAACTGGGCTTAATAATAGTTACCATCGGCATCAACCAACCACACTTAGCATTTTTACATATCTGCACCCACGCCTTTTTCAAGGCTATACTATTTATTTGCTCCGGGTCTATTATTCATAACCTAAATAATGAACAAGATATTCGAAAAATAGGAGGTTTATTTAAAACTATACCTCTCACCTCAACCTCCCTGACTGTAGGCAGCCTAGCACTTACAGGTATACCATTCCTTACAGGCTTCTACTCCAAAGATCTCATCATCGAAACCGCAAACACGTCATATACCAACGCCTGAGCCCTATCCACCACTCTAATCGCCACTTCTCTAACAAGCGCTTACAGCACTCGAACTATTATTCTCACATTAACAGGACAACCCCGCTTTTCAACCTCAATTATCATTAATGAAAACAACCCAGCCCTGCTAAATCCACTAAAACGTCTAACACTTGGAAGTATTATCGCGGGCTTCCTTATTACCAACAATATCTCCCCCACTATAATTCCTCAAACAACAATACCCCATTATCTAAAATATTTAGCTCTGTGCGTAACTATCCTAGGTTTCCTAATAGCCCTAGACCTAATTCTCATAACGAATAATCTCAAGATAAATAAACCCTCACATATATTTAACTTTTCTAATATACTAGGGTATTTCCCCACTACAATACACCGAATAGTTCCCTACCAGAATCTAATCACAAGCCAAAATGTAGCCTCCCTCCTATTAGACTCAATCTGACTGGAAAAATCAATACCCAAAATAATTATGCAAACCCACATTATCACCTCTATTAACACAACCACCCAAAAAGGTATAATTAAACTTTATTTTCTCTCTTTCCTTATTCCTCTTGTTCTAATCCCACTCCTAATGACATAA
Piliocolobus_gordonorum_EU580061           ATAAACCTAGCATTAACTCTAATAATTAATACCCTTTTAACCACAGCATTAATAATTATTATGTTCTGACTACCTCAACTCAATTCCTACACAGAAAAAGCTAATCCATACGAATGCGGCTTTGATCCACTAAATCCCGCTCGTATTCCTTTCTCTATAAAATTTTTCCTAGTTGCCATTACCTTTCTATTATTTGATTTAGAAATTGCCCTACTACTACCTCTACCATGAGCTCTCCAAACAACAAGTCTTCCCGTAATAATCAAGTCATCAATTATATTAATTATTATCCTAACCCTCAGCCTAGCCTACGAATGAACTCAAAAAGGATTAGAATGAACTGAATTGGTAAGTAGTTTAAATAAAATAAATGATTTCGACTCATTAGATTATGATAATCATACTAACCAAATGCCCATTATTTATATAAATATTACCCTAGCATTTACCATTTCACTCCTAGGCATATTAGTATATCGCTCACACCTAATATCATCATTACTGTGCCTAGAAGGAATAATACTCTCACTGTTTATTATAAGCACCCTCATAGCCTTAAACATGCATTTCCCCCTAGCTAATATCGTACCTATTGCCCTGCTAGTATTTGCCGCCTGCGAAGCAGCAGTAGGCCTTGCCTTACTAGTCTCAATCTCAAATATATATGGCCTAGACCACATCCATAACCTAAGCTTACTCCAATGCTAAAAATAATTTTTCCAACAATTATACTATTACCAACAACATGATTTTCCAAAAATAGCATAATCTGAATTAATTTAACTGTACATAGCTTAATTATTAGTCTTATTCCCCTTCTATTCTTCAATCAAACCAACAACAACCTCATCAACTACTCGACCCTCCTATCTTCCGACCCATTAACAACACCTCTCCTAATATTAACCGCCTGACTTCTACCCCTCATAATTATAGCAAGTCAATATCACCTTCACAACGAAAGCCCCTCACGAAAAAAACTCTATCTCTCCATAATAGTGTTTCTACAGATCTCTCTAATTATAACATTTATAGCCACAGAACTAATTTTATTTTATATTCTATTTGAAACCACCCTTATTCCCACCCTAATTATCATTACCCGATGGGGCAATCAAGCAGAACGCCTCAACGCAGGTACATACTTTCTATTTTATACATTAGCCGGCTCTCTCCCCCTACTAATTATATTAATATATATTTATAACAGCCTGGGTTCACTAAATATTATTCTCCTAACAATTACAGCTCAAAAACTAACAACCACCTGATCACACAGCCTAACTTGACTAGCTTGCATAATAGCCTTCATGGTAAAAATACCCTTATATGGCCTACACCTATGACTACCCAAAGCCCATGTTGAAGCCCCTATCGCCGGATCAATAGTCCTCGCTGCAGTACTCCTAAAACTAGGGGGCTATGGTATGTTACGACTTACCCTAATCCTTGATCCTCTTACGGAATATATGGCCTACCCCTTTCTCATGTTATCCCTATGGGGCATAGTTATAACAAGCTCAATCTGCCTTCGACAAACAGACCTAAAATCACTCATTGCATATTCCTCCGTAAGCCATATGGCCCTAGTAATTGTAGCATCCCTCATTCAAACCCCCTGAAGCTTTACTGGCGCAATTGTCCTTATAATCGCTCATGGACTCACCTCATCTATATTATTCTGCCTAGCAAACTCAAACTACGAACGAACCCACAGCCGCATTATAATATTAACCCGAGGACTTCAAACTCTATTTCCACTAATAACCTTTTGATGACTTATAGCAAATCTCACTAACCTGGCCCTACCTCCCACTATCAACTTAATAGGAGAACTACTAGTAATGACAACTTCATTTTCTTGATCACATATTACCATTACACTCATAGGATTAAATATATTAATTACTGCCCTATACTCACTATATATATTTGTTATAACCCAACGAGGAATATTTATACATCATATCATCAATATAAAACCCTCCTTTACACGAGAAAATATATTAATATTTATACACCTCTCCCCCATTATCCTACTATCCCTTAATCCTAATATCATTATAGGCTTCACTCCTTGTAAATATAGTTTAAATAAAACATTAGATTGTGAATCTAACTATAGAAAATTATCACTTCTTATTTACCGAGAAAGCTTGCAAGGACTGCTAATCCATGCTTCCGTATATAACAAAACGGCTCTCTCAACTTTTAAAGGATAACAGCTATCCATTGGCCTTAGGAGCCAAAAATATTGGTGCAACTCCAAATAAAAGTAATAACTATGCACACCTCCATCGTCATATTAACCCTAACTTCCCTAACCTTCCCAGTTATCATAACCTTTATTAGTCCTAACAAAAAATATCTTTACCCCAATTATGTAAAAACAACTATAATGCTTGCCTTTATTCTCAGCCTCCTTCCCACAATCCTATATATCTTTATAGATCAAGATATAATTATCTCAAACTGACATTGAACAACCATCCAATCATTAGAACTAACACTAAGCTTCAAACTAGATTATTTTTCCATATTATTTATACCAATTGCACTATTCATCACTTGGTGCATTATGGAGTTTTCACTATGGTATATAAGCTCAGACCCAAATATTAATCAATTCTTTAAATATCTCCTTATTTTCCTTACCACTATACTAATCCTAATTACCGCTAATAATCTCTTTCAACTATTCATCGGATGGGAAGGCGTAGGTATTATGTCCTTCCTACTAATCGGCTGATGACATGCTCGAACAGATGCCAACACAGCAGCCATTCAAGCAGTCCTATATAACCGCATTGGTGACATCGGCTTTGTTCTAGCTATAGCATGATTCCTCCTGCACTACAACTCATGGGACCTTCAACAAATGCTTATGCTAGATTCCAATCCAAGCGTACTACCACTAGTAGGCCTCCTCCTAGCAGCAACGGGTAAATCAGCTCAACTTGGTCTACACCCTTGACTACCCTCCGCTATAGAAGGCCCAACCCCAGTATCAGCTCTACTCCATTCCAGCACTATAGTAGTGGCTGGAGTATTTCTACTCATCCGCTTCCATCCCTTGATAGAAAACAATATATTAATTCAAAATCTGACATTATGTTTAGGAGCTATCACTACTCTGTTCATAGCAATCTGTGCCCTAACACAAAATGATATCAAAAAAATTGTAGCCTTCTCCACCTCAAGCCAACTGGGCTTAATAATAGTTACCATCGGCATCAACCAACCACACTTAGCATTTTTACATATCTGCACCCACGCCTTTTTCAAGGCTATATTATTTATTTGCTCCGGGTCTATTATTCATAACCTAAATAATGAACAAGATATTCGAAAGATAGGAGGTTTATTCAAAACTATACCTCTCACCTCAACCTCCCTAACTGTAGGCAGCCTAGCACTTACAGGTATACCATTCCTTACAGGCTTCTACTCCAAAGATCTCATCATCGAAACCGCAAACACGTCATATACCAACGCCTGAGCCCTATCCACCACTCTAATCGCCACTTCTCTAACAAGCGCTTACAGCACTCGAACTATTATTCTCACGTTAACAGGACAACCCCGCTTTTCAACCTCAATTATCATTAATGAAAACAACCCAGCCCTACTAAATCCACTAAAACGTCTAACACTTGGAAGTATTATCGCAGGTTTCCTTATTACCAACAATATCTCCCCCACTATAATTCCTCAAACAACAATACCTTATTATCTAAAATATTTAGCTCTGTCCGTAACTATCCTAGGCTTCCTAATAGCCCTAGACCTAATTTTCATAACGAATAATCTCAAGATAAATAAACCCTCACACATATTTAACTTTTCTAATATGCTAGGGTATTTTCCCACTACAATACACCGAATAGTTCCCTATCAGAATCTAATCACAAGCCAAAATGTAGCCTCCCTCCTGCTAGACTCAATCTGACTGGAAAAATCAATACCCAAAATAATTATGCAAACCCACATTATCACCTCTATTAACACAACCACCCAAAAAGGTATAATTAAACTTTATTTTCTCTCTTTCCTTATTCCTCTTGTTCTAATCCCACTCCTAATGACATAA
Piliocolobus_gordonorum_EU580060           ATAAACCTAGCATTAACTCTAATAATTAATACCCTTTTAACCACAGCATTAATAACTATTATGTTCTGACTACCTCAACTCAATTCCTACACAGAAAAAGCTAATCCATACGAATGCGGCTTTGACCCACTAAATCCCGCTCGTATTCCTTTCTCTATAAAATTTTTCCTAGTTGCCATCACCTTTCTATTATTTGATTTAGAAATTGCCCTACTACTACCTCTACCATGAGCTCTCCAAACAGCAAGTCTTCCCGTAATAATCAAGTCATCAATTATATTAATTATTATCCTAACCCTCAGCCTAGCCTACGAATGAACTCAAAAAGGATTAGAATGAACTGAATTGGTAAGTAGTTTAAATAAAATAAATGATTTCGACTCATTAGATTATGATAATCATACTAACCAAATGCCCATTATTTATATAAATATTACCCTAGCATTTACCATTTCACTCCTAGGCATATTAGTATATCGCTCACACCTAATATCATCATTACTGTGCCTAGAAGGAATAATACTCTCACTGTTTATTATAAGCACCCTCATAGCCTTAAACATGCACTTCCCCCTAGCTAATATCGTACCCATTGCCCTGCTAGTATTTGCCGCCTGCGAAGCAGCAGTAGGCCTTGCCTTACTAGTCTCAATCTCAAATATATACGGCCTAGACCACATCCATAACCTAAGCTTACTCCAATGCTAAAAATAATTTTTCCAACAATTATACTATTACCAACAACATGATTTTCCAAAAATAGCATAATCTGAATTAATTTAACTGTACATAGCTTAATTATTAGTCTTATTCCCCTTCTATTCTTCAATCAAACCAACAACAACCTCATCAACTACTCGACCCTCCTATCTTCCGACCCATTAACAACACCTCTCCTAATATTAACCGCCTGACTTCTACCCCTCATAATTATAGCAAGTCAATATCACCTTCACAACGAAAGCCCCTCACGAAAAAAACTCTATCTCTCCATAATAGTGTTTCTACAGATCTCCCTAATTATAACATTTATAGCCACAGAACTAATTTTATTTTATATTCTATTTGAAACCACTCTTATTCCCACCCTAATTATCATTACCCGATGGGGCAATCAAGCAGAACGCCTCAACGCAGGTACATACTTTCTATTTTATACATTAGCTGGCTCTCTCCCTCTACTAATTATATTAATATATATTTATAACAGCCTGGGTTCACTAAATATTATTCTCCTAACAATTACAGCTCAAAAACTAACAACCACCTGATCACACAGCCTAACTTGGCTAGCTTGCATAATAGCCTTCATGGTAAAAATACCCCTATATGGCCTACACCTATGACTACCCAAAGCCCATGTTGAAGCCCCCATCGCCGGATCAATAGTCCTCGCTGCAGTACTCCTAAAACTAGGGGGCTATGGTATGTTACGACTTACCCTAATCCTTGATCCTCTTACGGAATATATAGCCTACCCCTTTCTCATATTATCCCTATGGGGCATAGTTATAACAAGCTCAATCTGCCTTCGACAAACAGACCTAAAATCACTTATTGCATACTCCTCCGTAAGCCATATGGCCCTAGTAATTGTAGCATCCCTCATTCAAACCCCCTGAAGCTTTACTGGCGCAATTGTCCTCATAATCGCTCATGGGCTCACCTCGTCTATATTATTCTGCCTAGCAAACTCAAACTACGAACGAACCCACAGCCGCATTATAATATTAACCCGAGGACTTCAAACTCTATTTCCACTAATAACCTTTTGATGACTTATAGCAAATCTCACTAACCTGGCCCTACCTCCCACTATCAACTTAATAGGAGAACTACTAGTAGTGACAACTTCATTTTCTTGATCACATATTACCATTACACTCATAGGATTAAATATATTAATTACTGCCCTATACTCACTATATATATTTGTTATAACCCAACGAGGAGTATTTATACATCATATCATCAATATAAAACCCTCCTTTACACGAGAAAATATATTAATATTTATACACCTCTCCCCCATTATCCTACTATCCCTTAACCCTAATATCATTATAGGCTTTACTCCTTGTAAATATAGTTTAAATAAAACATTAGATTGTGGATCTAATTATAGAAAATTATCACTTCTTATTTACCGAGAAAGCTTGCAAGGGCTGCTAATCCATGCTTCCGTATATAACAAGACGGCTCTCTCAACTTTTAAAGGATAACAGCTATCCATTGGCCTTAGGAGCCAAAAATATTGGTGCAACTCCAAATAAAAGTAATAACAATGCACACCTCCATCGTTATATTAACCCTAACTTCTCTAACCTTCCCAGTTATCATAACCTTTATTAGTCCTAACAAAAAATATCTTTACCCCAATTATGTAAAAACAACTATAATACTTGCCTTTATTCTCAGCCTCCTTCCCACAATCCTATATATCTTTATAGATCAAGATATAATTATCTCAAACTGACATTGAACAACCATCCAATCATTAGAACTAACACTAAGCTTCAAACTAGATTATTTTTCCATATTATTTATACCAATTGCACTATTCATCACTTGGTGCATTATGGAGTTTTCACTATGGTATATAAGCTCAGACCCAAATATTAATCAATTCTTTAAATATCTCCTTATTTTCCTTACCACTATACTAATCCTAATTACCGCTAACAATCTCTTTCAACTATTCATCGGATGGGAAGGCGTAGGTATTATGTCCTTCCTACTAATCGGCTGATGACATGCTCGAACAGATGCCAACACAGCAGCCATTCAGGCAGTCCTATATAACCGCATTGGTGATATCGGCTTTGTTCTAGCTATGGCATGATTCCTCCTGCACTACAACTCATGGGACCTTCAACAAATACTTATGCTAGATTCCAATCCAAGCGTACTACCACTAGTAGGCCTCCTCCTAGCAGCAACGGGTAAATCAGCTCAACTTGGTCTACACCCTTGACTACCCTCCGCCATAGAAGGCCCAACCCCAGTATCAGCTCTACTCCATTCCAGCACCATAGTAGTAGCCGGAGTATTTCTACTCATCCGCTTCCATCCCTTGATAGAAAACAACATATTAATTCAAAATCTGACATTATGTTTAGGAGCTATTACTACTCTATTTATAGCAATCTGTGCCCTAACACAAAATGATATCAAAAAAATTGTAGCCTTCTCCACCTCAAGCCAACTGGGCTTAATAATAGTTACCATCGGCATCAACCAACCACACTTAGCATTTTTACATATCTGCACCCACGCCTTTTTCAAGGCTATATTATTTATTTGCTCCGGGTCTATCATTCATAACCTAAATAATGAACAAGATATTCGAAAGATAGGAGGTTTATTCAAAACTATACCTCTCACCTCAACCTCCCTAACTGTAGGCAGCCTAGCACTTACAGGTATACCATTCCTTACAGGCTTCTACTCCAAAGATCTCATCATCGAAACCGCAAACACGTCATATACCAACGCCTGAGCCCTATCCACCACTCTAATCGCCACTTCTCTAACAAGCGCTTACAGCACTCGAACTATTATTCTCACGTTAACAGGACAACCCCGCTTTTCAACCTCAATTATCATTAATGAAAACAACCCAGCCCTGCTAAATCCACTAAAACGTCTAACACTTGGAAGTATTATCGCGGGCTTCCTTATCACCAACAATATCTCCCCCACTATAATTCCTCAAACAACAATACCTTATTATCTAAAATATTTAGCTCTGTCCGTAACCATCCTAGGCTTCCTAATAGCCCTAGACCTAATTCTCATAACGAATAGTCTCAAGATAAATAAACCCTCACACATATTTAACTTTTCTAATATGCTAGGGTATTTTCCCACTACAATACACCGAATAGTTCCCTATCAGAATCTAGTTACAAGCCAAAATGTAGCCTCCCTCCTACTAGACTCAATCTGACTGGAAAAATCAATACCCAAAATAATTATGCAAACTCACATTATCACCTCTATTAACACAACCACCCAAAAAGGTATAATTAAACTTTATTTTCTCTCTTTCCTCATTCCTCTTGTTCTAATCTCACTCCTAATGACATAA
Piliocolobus_gordonorum_EU580059           ATAAACCTAGCATTAACTCTAATAATTAATACCCTTTTAACCACAGCATTAATAATTATTATGTTCTGACTACCTCAACTCAATTCCTACACAGAAAAAGCTAATCCATACGAATGCGGCTTTGACCCACTAAATCCCGCTCGTATTCCTTTCTCTATAAAATTTTTCCTAGTTGCCATCACCTTTCTATTATTTGATTTAGAAATTGCCCTACTACTACCTCTACCATGAGCTCTCCAAACAGCAAGTCTTCCCGTAATAATCAAGTCATCAATTATATTAATTATTATCCTAACCCTCAGCCTAGCCTACGAATGAACTCAAAAAGGATTAGAATGAACTGAATTGGTAAGTAGTTTAAATAAAATAAATGATTTCGACTCATTAGATTATGATAATCATACTAACCAAATGCCCATTATTTATATAAATATTACCCTAGCATTTACCATTTCACTCCTAGGCATATTAGTATATCGCTCACACCTAATATCATCATTACTGTGCCTAGAAGGAATAATACTCTCACTGTTTATTATAAGCACCCTCATAGCCTTAAACATGCACTTCCCCCTAGCTAATATCGTACCCATTGCCCTGCTAGTATTTGCCGCCTGCGAAGCAGCAGTAGGCCTTGCCTTACTAGTCTCAATCTCAAATATATATGGCCTAGACCACATCCATAACCTAAGCTTACTCCAATGCTAAAAATAATTTTTCCAACAATTATACTATTACCAACAACATGATTTTCCAAAAATAGCATAATCTGAATTAATTTAACTGTACATAGCTTAATTATTAGTCTTATTCCCCTTCTATTCTTCAATCAAACCAACAACAACCTCATCAACTACTCGACCCTCCTATCTTCCGACCCATTAACAACACCTCTCCTAATATTAACCGCCTGACTTCTACCCCTCATAATTATAGCAAGTCAATATCACCTTCACAACGAAAGCCCCTCACGAAAAAAACTCTATCTCTCCATAATAGTGTTTCTACAGATCTCCCTAATTATAACATTTATAGCCACAGAACTAATTTTATTTTATATTCTATTTGAAACCACTCTTATTCCCACCCTAATTATCATTACCCGATGGGGCAATCAAGCAGAACGCCTCAACGCAGGTACATACTTTCTATTTTATACATTAGCTGGCTCTCTCCCTCTACTAATTATATTAATATATATTTATAACAGCCTGGGTTCACTAAATATTATTCTCCTAACAATTACAGCTCAAAAACTAACAACCACCTGATCACACAGCCTAACTTGGCTAGCTTGCATAATAGCCTTCATGGTAAAAATACCCCTATATGGCCTACACCTATGACTACCCAAAGCCCATGTTGAAGCCCCCATCGCCGGATCAATAGTCCTCGCTGCAGTACTCCTAAAACTAGGGGGCTATGGTATGTTACGACTTACCCTAATCCTTGATCCTCTTACAGAATATATAGCCTACCCCTTTCTCATATTATCCCTATGGGGCATAGTTATAACAAGCTCAATCTGCCTTCGACAAACAGACCTAAAATCACTTATTGCATACTCCTCCGTAAGCCATATGGCCCTAGTAATTGTAGCATCCCTCATTCAAACCCCCTGAAGCTTTACTGGCGCAATTGTCCTCATAATCGCTCATGGACTCACCTCGTCTATATTATTCTGCCTAGCAAACTCAAACTACGAACGAACCCACAGCCGCATTATAATATTAACCCGAGGACTTCAAACTCTATTTCCACTAATAACCTTTTGATGACTTATAGCAAATCTCACTAACCTGGCCCTACCTCCCACTATCAACTTAATAGGAGAACTACTAGTAGTGACAACTTCATTTTCTTGATCACATATTACCATTACACTCATAGGATTAAATATATTAATTACTGCCCTATACTCACTATATATATTTGTTATAACCCAACGAGGAGTATTTATACATCATATCATCAATATAAAACCCTCCTTTACACGAGAAAATATATTAATATTTATACACCTCTCCCCCATTATCCTACTATCCCTTAACCCTAATATCATTATAGGCTTTACTCCTTGTAAATATAGTTTAAATAAAACATTAGATTGTGGATCTAATTATAGAAAATTATCACTTCTTATTTACCGAGAAAGCTTGCAAGGGCTGCTAATCCATGCTTCCGTATATAACAAGACGGCTCTCTCAACTTTTAAAGGATAACAGCTATCCATTGGCCTTAGGAGCCAAAAATATTGGTGCAACTCCAAATAAAAGTAATAACTATGCACACCTCCATCGTTATATTAACCCTAACTTCTCTAACCTTCCCAGTTATCATAACCTTTATTAGTCCTAACAAAAAATATCTTTACCCCAATTATGTAAAAACAACTATAATACTTGCCTTTATTCTCAGCCTCCTTCCCACAATCCTATATATCTTTATAGATCAAGATATAATTATCTCAAACTGACATTGAACAACCATCCAATCATTAGAACTAACACTAAGCTTCAAACTAGATTATTTTTCCATATTATTTATACCAATTGCACTATTCATCACTTGGTGCATTATGGAGTTTTCACTATGGTATATAAGCTCAGACCCAAATATTAATCAATTCTTTAAATATCTCCTTATTTTCCTTACCACTATACTAATTCTAATTACCGCTAACAATCTCTTTCAACTATTTATCGGATGGGAAGGCGTAGGTATTATGTCCTTCCTACTAATCGGCTGATGACATGCTCGAACAGATGCCAACACAGCAGCCATTCAGGCAGTCCTATATAACCGCATTGGTGATATCGGCTTTGTTCTAGCTATGGCATGATTCCTCCTGCACTACAACTCATGGGACCTTCAACAAATACTTATGCTAGATTCCAATCCAAGCGTACTACCACTAGTAGGCCTCCTCCTAGCAGCAACGGGTAAATCAGCTCAACTTGGTCTACACCCTTGACTACCCTCCGCCATAGAAGGCCCAACCCCAGTATCAGCTCTACTCCATTCCAGCACCATAGTAGTAGCTGGAGTATTTCTACTCATCCGCTTCCATCCCTTGATAGAAAACAATATATTAATTCAAAATCTGACATTATGTTTAGGAGCTATTACTACTCTATTTATAGCAATCTGTGCCCTAACACAAAATGATATCAAAAAAATTGTAGCCTTCTCCACCTCAAGCCAACTGGGCTTAATAATAGTTACCATCGGCATCAACCAACCACACTTAGCATTTTTACATATCTGCACCCACGCCTTTTTCAAGGCTATATTATTTATTTGCTCCGGGTCTATTATTCATAACCTAAATAATGAACAAGATATTCGAAAGATAGGAGGTTTATTCAAAACTATACCTCTCACCTCAACCTCCCTAACTGTAGGCAGCCTAGCACTTACAGGTATACCATTCCTTACAGGCTTCTACTCCAAAGATCTCATCATCGAAACCGCAAACACGTCATATACCAACGCCTGAGCCCTCTCCACCACTCTAATCGCCACTTCTCTAACAAGCGCTTACAGCACTCGAACTATTATTCTCACGTTAACAGGACAACCCCGCTTTTCAACCTCAATTATCATTAATGAAAACAACCCAGCCCTGCTAAATCCACTAAAACGTCTAACACTTGGAAGTATTATCGCGGGCTTCCTTATCACCAACAATATCTCCCCCACTATAATTCCTCAAACAACAATACCTTATTATCTAAAATACTTAGCTCTGTCCGTAACCATCCTAGGCTTCCTAATAGCCCTAGACCTAATTCTCATAACGAATAGTCTCAAGATAAATAAACCCTCACACATATTTAACTTTTCTAACATACTAGGGTATTTTCCCACTACAATACACCGAATAGTTCCCTATCAGAATCTAGTTACAAGCCAAAATGTAGCCTCCCTCCTACTAGACTCAATCTGACTGGAAAAAACAATACCCAAAATAATTATGCAAACTCACATTATCACCTCTATTAACACAACCACCCAAAAAGGTATAATTAAACTTTATTTTCTCTCTTTCCTCATTCCTCTTGTTCTAATCCCACTCCTAATGACATAA
Piliocolobus_badius_temminckii_EU580077    ATAAACCTAGCATTAACTTTAATAATTAATACCCTTCTAACCATAGCATTAATAATTATTATATTCTGACTGCCCCAACTCAACTCCTATACAGAAAAAGCTAATCCCTACGAGTGCGGCTTCGATCCACTAAATCCCGCTCGTATTCCTTTCTCCATAAAATTTTTCCTAGTTGCCATTACCTTTCTACTATTTGATTTAGAAATTGCCCTACTGCTACCTCTACCATGAGCCCTCCAGACAACAAATCTTCCTGTAATAATTAAGTCATCAATTATACTAATTACTATTTTAACCCTCAGCCTAGCCTATGAATGAACTCAAAAGGGCTTAGAATGAACTGAATTGGTAAGTAGTTTAAATAAAATAAATGATTTCGACTCATTAGATTATGATAATCATACTAACCAAATGCCCATTATTTATATAAATATTACCCTAGCATTTATCATTTCACTTCTAGGCATATTAGTGTATCGCTCACACCTAATATCATCGTTACTGTGTCTAGAAGGAATAATACTCTCATTGTTTATAATAAGCACCCTAATAGCCTTAAATATACATTTCCCCCTGGCTAATATTATACCTATTGCCCTGTTAGTATTTGCCGCCTGCGAAGCAGCAGTAGGCCTCGCCCTATTAGTATCAATTTCAAACATGTATGGCCTAGACCACATTCATAACCTAAACTTACTTCAATGCTAAAAATAATTTTCCCAACAATTATACTATTACCAATAACATGATTCTCCAAAAATAATATAGTCTGAATTAATCTAACTATACACAGCTTAATCATTAGCCTCATCCCCCTTCTATTTTTCAATCAAACCAGCAACAACCTCATCAACTACTCAACCCTCCTATCCTCCGACCCATTAACAACACCCCTCCTGATATTAACCGCCTGACTTCTACCCCTCATAGTAATAGCAAGCCAATATCACCTTCACAACGAAGGCCCTTCACGAAAAAAACTCTATCTATCTATAATAGTACTTCTACAAATTTCCTTAATCATAACATTCATAGCCACAGAACTAATTTTATTCTATATTCTGTTTGAAACTACTCTTATCCCCACCCTAATTATTATCACTCGGTGAGGTAATCAAGCAGAACGCCTCAACGCAGGTACGTATTTCCTCTTCTATACATTAACTGGCTCTCTCCCCCTGCTAATTATATTAGTGTATATTTATAATAGCCTAGGTTCACTAAATATTATTCTCCTAACAATTACAGCTCAAAAATTAACAACCACCTGATCACATAATCTAACCTGGCTAGCTTGCATAATAGCTTTCATGGTAAAAATACCCCTATATGGTCTACATCTATGATTACCCAAAGCCCATGTTGAAGCTCCTATTGCCGGATCAATAGTCCTCGCTGCAGTGCTCCTAAAACTAGGCGGTTATGGTATGTTACGACTCACCCTAATCCTTGATCCTCTTACAGAATATATAGCCTATCCCTTCCTCATATTATCCCTATGGGGCATAATCATAACAAGCTCAATCTGCCTCCGACAAACAGATTTAAAATCACTTATTGCATACTCCTCCGTAAGCCACATAGCCCTAGTAATTGTAGCATCCCTCATTCAAACCCCCTGGAGCTTCACTGGCGCAATTACCCTCATGATCGCCCACGGACTCACCTCATCTATACTATTCTGCCTAGCAAATTCAAATTACGAACGAACCCACAGCCGCATTATAATATTAACCCGAGGACTCCAAACCCTACTTCCACTAATAGCCTTTTGATGGCTTACAGCAAACCTCACCAACCTGGCCCTACCTCCCACTATTAACCTACTAGGAGAATTACTGGTAGTGGCAACTTCATTTTCTTGATCACACATTACCATTGTATTAATAGGACTAAACATATTAATTACTGCTCTCTATTCACTACATATATTTGTTATAACCCAACGAGGAATATTTACACATCACATCATCAATATAAAACCATCCTTTACACGAGAAAACATACTAATATTCATACACCTTTCCCCCATTATTCTACTATCCCTTAATCCTAATCTCATTATAGGCTTCACTCCTTGTAAATATAGTTTAAACAAAACATTAGATTGTGAATCTAATTATAGAAAATTATCACTTCTTATTTACCGAGAAAGCTTGCAAGGACTGCTAATCCATGCCTCCGTGTATAACAAAACGGCTCTCTCAACTTTTAAAGGATAACAGCTATCCATTGGTCTTAGGAACCAAAAATATTGGTGCAACTCCAAATAAAAGTAACAACTATGCATACCTCCATCGTCATACTAACCTTAACTTCTTTAACCTTCCCGGTTATCATAGCCTTCATTAAACCCAACAAAAAGCATCATTACCCCAATTATGTAAAAACAACTATAATGCTTGCCTTTATCCTCAATCTCCTTCCTATAATCCTATATATTTTCACAGATCAAGATATAATTATCTCAAACTGACATTGAACAACTATTCAATCATTAGAACTAATACTAAGCTTCAAACTAGATTATTTCTCCATATTATTTATACCAATTGCACTATTTATCACTTGGTGTATTATAGAATTTTCACTATGATACATAAGCTCAGACCCAAATATTAATCAATTTTTTAAATATCTCCTTATTTTCCTCACCACTATATTAATTTTAATTACTGCTAATAATCTCTTCCAACTATTCATCGGATGAGAGGGCGTAGGCATTATATCTTTTCTACTAATCGGCTGATGACATGCTCGAACAGACGCCAACACAGCAGCCATTCAAGCAGTCCTATACAACCGCATTGGCGATATCGGCTTTGTCCTAGCTATGGCATGATTTCTCCTGCACTACAACTCATGAGATCTTCAACAAATACTTATGCTAGACCCCAATCCAAACGTACTACCACTAATAGGCCTTCTCCTAGCAGCAATAGGTAAATCAGCTCAACTTGGCCTACACCCTTGACTACCTTCCGCTATAGAAGGCCCAACCCCAGTATCAGCCCTACTTCATTCCAGCACCATAGTAGTAGCTGGAGTATTTTTACTTATCCGCTTTCATCCCCTGATAGAAAACAATATACTAATCCAAAATCTGACACTATGTCTAGGGGCCATTACTACTTTGTTTATAGCAATCTGTGCCCTAACACAAAATGACATCAAAAAAATCGTAGCCTTCTCCACCTCAAGCCAACTGGGCTTAATAATAGTTACCATTGGAATCAACCAACCATACTTGGCATTTTTACATATCTGCACCCATGCCTTTTTCAAGGCCATATTATTTATTTGCTCCGGATCTATCATTCATAGCTTAAATAATGAACAGGATATTCGAAAAATAGGAGGACTATTTAAAACAATACCTCTCACCTCAACTTCCCTGACCGTAGGCAGCCTAGCACTTATAGGCATGCCATTTCTTACAGGCTTCTACTCCAAAGATCTCATCATCGAAACTGCAAACACGTCATATACCAACGCCTGAGCCCTATCCACCACCCTAATCGCTACTTCTCTAACAAGCGCCTATAGCACTCGAACTATTATTCTTACACTAACAGGACAACCTCGCTTTCCAACCTCAATTATAATTAATGAAAACAACCCAGCCCTACTAAATCCACTAAAACGCCTAACATTTGGTAGTATTGTCGCGGGTTTCCTTATTACCAGTAATATTTCCCCCACTATAATTCCTCAAACAACAATACCCCATTACCTAAAATATTTAGCCCTATGCGTAACCGCCCTAGGCTTCCTAATAGCCCTAGACCTAACTCTCATAACTAATAATCTCAAAATAAATACTCCATCACACATATTTAAGTTTTCCAATATACTAGGGTATTTTCCCACTACAATACACCGAATAATTCCCTATCAAAATCTAATTATAAGCCAAAATGTAGCCCTCCTTCTACTAGACTTAATCTGACTGGAAAAATCAATACCCAAAATAATTATGCAGACTCATATTACTACCTCCATTGTTACAACCACTCAAAAAGGTATAATCAAACTTTATTTCCTCTCTTTCCTCATTCCTCTTCTTCTAATTCTGCTCCTAATAACATAA
Piliocolobus_badius_temminckii_EU580076    ATAAACCTAGCATTAACTTTAATAATTAATACCCTTCTAACCATAGCGTTAATAATTATTATATTCTGACTGCCCCAACTCAACTCCTATACAGAAAAAGCTAATCCCTACGAGTGCGGCTTCGATCCACTAAATCCCGCTCGTATTCCTTTCTCCATAAAATTTTTCCTAGTTGCCATTACCTTTCTACTATTTGATTTAGAAATTGCCCTACTGCTACCTCTACCATGAGCCCTCCAAACAACAAATCTTCCTGTAATAATTAAGTCATCAATTATACTAATTACTATTTTAACCCTCAGCCTAGCCTATGAATGAACTCAAAAGGGCTTAGAGTGAACTGAATTGGTAAGTAGTTTAAATAAAATAAATGATTTCGACTCATTAGATTATGATAATCATACTAACCAAATGCCCATTATTTATATAAATATTACCCTAGCATTTATCATTTCACTTCTAGGCATATTAGTGTATCGCTCACACCTAATATCATCGTTACTGTGCCTAGAAGGAATAATACTCTCATTGTTTATAATAAGCACCCTAATAGCCTTAAATATACACTTCCCCCTGGCTAATATTATACCTATTGCCCTGTTAGTATTTGCCGCCTGCGAAGCAGCAGTAGGCCTCGCCCTATTAGTATCAATTTCAAACATGTACGGCCTAGACCACATTCATAACCTAAACTTACTTCAATGCTAAAAATAATTTTCCCAACAATTATACTATTACCAATAACATGATTCTCCAAAAATAATATAGTCTGAATTAATCTAACTATACACAGCTTAATCATTAGCCTCATCCCCCTTCTATTTTTCAATCAAACCAGCAACAACCTCATCAACTACTCAACCCTCCTATCCTCCGACCCATTAACAACACCCCTCCTAATATTAACCGCCTGACTTCTACCCCTCATAGTAATAGCAAGCCAATATCACCTTCACAACGAAAGCCCTTCACGAAAAAAACTCTATCTATCTATAATAGTACTCCTACAAATTTCCTTAATCATAACATTCATAGCCACAGAACTAATTTTATTCTATATTCTGTTTGAAACTACTCTTATCCCCACCCTAATTATTATCACTCGGTGAGGCAATCAAGCAGAACGCCTCAACGCAGGTACATATTTCCTCTTCTATACATTAACTGGCTCTCTCCCCCTGCTAATTATATTAGTGTATATTTATAATAGCCTAGGTTCACTAAATATTATTCTCCTAACAATTACAGCTCAAAAACTAACAACCACCTGATCACACAATCTAACTTGGCTAGCTTGCATAATAGCTTTCATGGTAAAAATACCCCTATATGGCCTACATCTATGATTACCCAAAGCCCATGTTGAAGCTCCTATTGCCGGATCAATAGTCCTCGCTGCAGTGCTCCTAAAACTAGGCGGTTATGGTATGTTACGACTCACCCTAATCCTTGACCCTCTTACAGAATATATAGCCTATCCCTTCCTCATATTATCCCTATGGGGCATAATCATAACAAGCTCAATCTGCCTCCGACAAACAGATTTAAAATCACTTATTGCATACTCCTCCGTAAGCCACATAGCCCTAGTAATTGTAGCATCCCTCATTCAAACCCCCTGGAGCTTCACTGGTGCAATTATCCTCATGATCGCCCACGGACTCACCTCATCTATACTATTCTGCCTAGCAAATTCAAATTACGAACGAACCCACAGCCGCATTATAATATTAACCCGAGGACTCCAAACCCTACTTCCACTAATAGCCTTTTGATGGCTTACAGCAAACCTCACCAACCTAGCCCTGCCTCCCACTATTAACCTAGTAGGAGAATTACTGGTAGTGGCAACTTCATTTTCTTGATCACACATTACCATTGTATTTATAGGACTAAACATATTAATTACTGCCCTCTATTCACTACATATATTTGTTATAACCCAACGAGGGGTATTTACACATCACATCATCAATATAAAACCATCCTTTACACGAGAAAACATACTAATATTTATACACCTTTCCCCCATTATTCTACTATCCCTTAATCCTAATCTCATTATAGGCTTCACTCCTTGTAAATATAGTTTAAACAAAACATTAGATTGTGAATCTAATTATAGAAAATTATCACTTCTTATTTACCGAGAAAGCTTGCAAGGACTGCTAATCCATGCCTCCGTGTATAACAAAACGGCTCTCTCAACTTTTAAAGGATAACAGCTATCCATTGGTCTTAGGAACCAAAAATATTGGTGCAACTCCAAATAAAAGTAACAACTATGCATACCTCCATCGTCATACTAACCTTAACTTCTTTAACCTTCCCGGTTATCATAACCTTCATTAACCCCAACAAAAAGCATCATTACCCCAATTATGTAAAAACAACTATAATGCTTGCCTTTATCCTCAATCTCCTTCCTATAATCCTATATATTTTCACAGATCAAGATATAATTATCTCAAACTGACATTGAACAACTATTCAATCATTAGAACTAATACTAAGCTTCAAACTAGATTATTTCTCCATATTATTCATACCAATTGCACTATTTATCACTTGGTGCATTATAGAATTTTCACTATGATACATAAGCTCAGACCCAAATATTAACCAATTTTTTAAGTATCTCCTTATTTTCCTTACCACTATATTAATTTTAATCACTGCTAATAATCTCTTCCAACTATTCATCGGATGAGAAGGCGTAGGCATTATATCTTTTCTACTAATCGGCTGATGACATGCTCGAACAGACGCCAACACAGCAGCCATTCAAGCAGTCCTATATAACCGCATTGGCGATATCGGCTTTGTCCTAGCTATGGCATGATTTCTCCTGCACTACAACTCATGAGATCTTCAACAAATACTTATGCTAGACCCCAATCCAAACGTACTACCACTAATAGGCCTTCTCCTAGCAGCAATAGGTAAATCAGCTCAACTTGGCCTACACCCTTGACTACCTTCCGCTATAGAAGGCCCAACCCCAGTATCAGCCCTACTTCATTCCAGCACCATAGTAGTAGCTGGAGTATTTTTACTTATCCGCTTTCATCCCCTAATAGAAAACAATATATTAATCCAAAATCTGACACTATGTCTAGGAGCCATTACTACTTTGTTTATAGCAATCTGTGCCCTAACACAAAATGACATCAAAAAAATCGTAGCCTTCTCCACCTCAAGCCAACTGGGCTTAATAATAGTTACCATTGGCATCAACCAACCATACTTGGCATTTTTACATATCTGCACCCATGCCTTTTTCAAGGCCATATTATTTATTTGCTCCGGATCTATCATTCATAGCTTAAATAATGAACAGGATATTCGAAAAATAGGAGGACTATTTAAAACAATACCTCTCACCTCAACTTCCCTGACTGTAGGCAGCCTAGCACTTACAGGCATGCCATTTCTTACAGGCTTCTACTCCAAAGATCTCATCATCGAAACTGCAAACACGTCATATACCAACGCCTGAGCCCTATCCACCACCCTAATCGCTACTTCTCTAACAAGCGCCTATAGCACTCGAACTATTATTCTTACACTAACAGGACAACCTCGCTTTCCAACCTCAATTATAATTAATGAAAACAACCCAGCCCTACTAAATCCACTAAAACGCCTAACATTTGGTAGTATTGTCGCGGGTTTCCTTATTACCAGTAATATTTCCCCCACTATAATTCCTCAAACAACAATACCCCATTACCTAAAATATTTAGCCCTATGCGTAACCACCCTAGGCTTCCTAATAGCCCTAGACCTAACTCTCATAACTAATAATCTCAAAATAAATACTCCATCACACATATTTAAGTTTTCCAATATACTAGGATATTTTCCCACTACAATACACCGAATAATTCCCTATCAAAATCTAATTATAAGCCAAAATGTAGCCCTCCTTCTACTAGACTTAATCTGACTGGAAAAATCAATACCCAAAATAATTATGCAGACTCATATTACCACCTCCATTGTTACAACCACTCAAAAAGGTATAATCAAACTTTATTTCCTCTCTTTCCTCATTCCTCTTCTTCTAATTCTGCTCCTAATAACATAA
Piliocolobus_badius_badius_EU580058        ATAAACCTAGCATTAACTTTAATAATTAATACCCTTCTAACCATAGCATTAATAATTATTATATTCTGACTGCCCCAACTCAACTCCTATACAGAAAAAGCTAATCCCTACGAGTGCGGCTTTGATCCACTAAATCCCGCTCGTATTCCTTTCTCCATAAAATTTTTCCTAGTTGCCATTACCTTTCTACTATTTGATTTAGAAATTGCCCTACTGCTACCTCTACCATGAGCCCTCCAAACAACAAATCTTCCTGTAATAATTAAGTCATCAATTATACTAATTACTATTTTAACCCTCAGCCTAGCCTATGAATGAACTCAAAAGGGCTTAGAATGAACTGAATTGGTAAGTAGTTTAAATAAAATAAATGATTTCGACTCATTAGATTATGATAATCATACTAACCAAATGCCCATTATTTATATAAATATTACCCTAGCATTTATTATTTCACTTCTAGGCATATTAGTGTATCGCTCACACCTAATATCATCGTTACTGTGTCTAGAAGGAATAATACTCTCATTGTTTATAATAAGCACCCTAATAGCCTTAAATATACACTTCCCCCTGGCTAATATTATACCTATTGCCCTGTTAGTATTTGCCGCCTGCGAAGCAGCAGTAGGCCTCGCCCTATTAGTATCAATTTCAAACATGTACGGCCTAGACCACATTCATAACCTAAACTTACTTCAATGCTAAAGATAATTTTCCCAACAATTATACTATTACCAATAACATGATTCTCCAAAAATAATATAGTCTGAATTAATCTAACTATACACAGCTTAATCATTAGCCTCATCCCCCTTCTATTTTTCAATCAAACCAGCAACAACCTCATCAACTACTCAACCCTCCTATCCTCCGACCCATTAACAACACCCCTCCTAATATTAACCGCCTGACTTCTACCCCTCATAGTAATAGCAAGCCAATATCACCTTCACAACGAAGGCCCTTCACGAAAAAAACTCTATCTATCTATAATAGTACTCCTACAAATTTCCTTAATCATAACATTCATAGCCACAGAACTAATTTTATTCTATATTCTGTTTGAAACTACTCTTATCCCCACCCTAATTATTATCACTCGGTGAGGCAATCAAGCAGAACGCCTCAACGCAGGTACATATTTCCTCTTCTATACATTAACTGGCTCTCTCCCCCTGCTAATTATATTAGTGTATATTTATAATAGCCTAGGTTCACTAAATATTATTCTCCTAACAATTACAGCTCAAAAACTAACAACCACCTGGTCACACAATCTAACTTGGCTAGCTTGCATAATAGCTTTCATGGTAAAAATACCCCTATATGGTCTACATCTATGATTACCCAAAGCCCATGTTGAAGCTCCTATTGCCGGATCAATAGTCCTCGCTGCAGTGCTCCTAAAACTAGGCGGTTATGGTATGTTACGACTCACCCTAATCCTTGACCCTCTTACAGAATATATAGCCTATCCCTTCCTCATATTATCCCTGTGGGGCATAATCATAACAAGCTCAATCTGCCTCCGACAAACAGATTTAAAATCACTTATTGCATACTCCTCCGTAAGCCACATAGCCCTAGTAATTGTAGCATCCCTCATTCAAACCCCCTGGAGCTTCACTGGCGCAATTACCCTCATGATCGCCCACGGACTCACCTCATCTATACTATTCTGCCTAGCAAATTCAAATTACGAACGAACCCACAGCCGCATTATAATATTAACCCGAGGACTCCAAACCCTACTTCCACTAATAGCCTTTTGATGGCTTACAGCAAACCTCACCAACCTGGCCCTGCCTCCCACTATTAACCTAGTAGGAGAATTACTGGTAGTGGCAACTTCATTTTCTTGATCACACATTACCATTGTATTTATAGGACTAAACATATTAATTACTGCTCTCTATTCACTACATATATTTGTTATAACCCAACGAGGAATATTTACACATCACATCATCAATATAAAACCATCCTTTACACGAGAAAACATACTAATATTCATACACCTTTCCCCCATTATTCTACTATCCCTTAATCCTAATCTCATTATAGGCTTCACTCCTTGTAAATATAGTTTAAACAAAACATTAGATTGTGAATCTAATTATAGAAAATTATCACTTCTTATTTACCGAGAAAGCTTGCAAGGACTGCTAATCCATGCCTCCGTGTATAACAAAACGGCTCTCTCAACTTTTAAAGGATAACAGCTATCCATTGGTCTTAGGAACCAAAAATATTGGTGCAACTCCAAATAAAAGTAACAACTATGCATACCTCCATCGTCATACTAACCTTAACTTCTTTAACCTTCCCGGTTATCATAACCTTCATTAACCCCAACAAAAAGCATCATTACCCCAATTATGTAAAAACAACTATAATACTTGCCTTTATCCTCAATCTCTTTCCTATAATCCTATATATTTTCACAGATCAAGATATAATTATCTCAAACTGACATTGAACAACTATTCAATCACTAGAACTAATACTAAGCTTCAAACTAGATTATTTCTCCATATTATTTATACCAATTGCACTATTTATCACTTGGTGTATTATAGAATTTTCACTATGATACATAAGCTCAGACCCAAATATTAATCAATTTTTTAAATATCTCCTTATTTTCCTCACCACTATATTAATTTTAATTACTGCTAATAATCTCTTCCAACTATTCATCGGATGAGAAGGCGTAGGCATTATATCTTTTCTACTAATCGGCTGATGACATGCTCGAACAGACGCCAACACAGCAGCCATTCAAGCAGTCCTATACAACCGCATTGGCGATATCGGCTTTGTCCTAGCTATGGCATGATTTCTCCTGCACTACAACTCATGAGATCTTCAACAAATACTTATGCTAGACCCCAATCCAAGCGTACTACCACTAATAGGCCTTCTCCTAGCAGCAATAGGTAAATCAGCCCAACTTGGCCTACACCCTTGACTACCTTCCGCTATAGAAGGCCCAACCCCAGTATCAGCCCTACTTCATTCCAGCACCATAGTAGTAGCTGGAGTATTTTTACTTATCCGCTTTCATCCCCTGATAGAAAACAATATATTAATCCAAAATCTGACACTATGTCTAGGAGCCATTACTACTTTGTTTATAGCAATCTGTGCCCTAACACAAAATGACATCAAAAAAATCGTAGCCTTCTCCACCTCAAGCCAACTGGGCTTAATAATAGTTACCATTGGCATCAACCAACCATACTTGGCATTTTTACATATCTGCACCCATGCCTTTTTCAAGGCCATATTATTTATTTGCTCCGGATCTATCATTCATAGCTTAAATAATGAACAGGATATTCGAAAAATAGGAGGACTATTTAAAACAATACCTCTCACCTCAACTTCCCTGACTGTAGGCAGCCTAGCACTTACAGGCATGCCATTTCTTACAGGCTTCTACTCCAAAGATCTCATCATCGAAACTGCAAACACGTCATATACCAACGCCTGAGCCCTATCCACCACCCTAATCGCTACTTCTCTAACAAGCGCCTATAGCACTCGAACTATTATTCTTACACTAACAGGACAACCTCGCTTTCCAACCTCAATTATAATTAATGAAAACAACCCAGCCCTACTAAATCCACTAAAACGCCTAACATTTGGTAGTATTGTCGCGGGTTTCCTTATTACCAGTAATATTTCCCCCACTATAATCCCTCAAACAACAATACCCCATTACCTAAAATATTTAGCCCTATGCGTAACCGCCCTAGGCTTCCTAATAGCCCTAGACCTAACTCTCATAACTAATAATCTCAAAATAAATACTCCATCACACACATTTAAGTTTTCCAATATACTAGGGTATTTTCCCACTACAATACATCGAATAATTCCCTATCAAAATCTAATTATAAGCCAAAATGTAGCCCTCCTTCTACTAGACTTAATCTGACTGGAAAAATTAATACCCAAAATAATTATGCAGACTCATATTACTACCTCCATTGTTACAACCACTCAAAAAGGTATAATCAAACTTTATTTCCTCTCTTTCCTCATTCCTCTTCTTCTAATTCTGCTCCTAATAACATAA
Piliocolobus_badius_badius_EU580057        ATAAACCTAGCATTAACTCTAATAATTAATACCCTTCTAACCATAGCATTAATGATTATTATATTCTGACTGCCCCAACTCAACTCCTATACAGAAAAAGCTAATCCCTACGAATGCGGCTTTGATCCACTAAATCCCGCTCGTATTCCTTTCTCCATAAAATTTTTCCTAGTTGCCATTACCTTTCTACTATTTGATTTAGAAATTGCCCTACTGCTACCTCTACCATGAGCTCTCCAAACAACAAATCTTCCTGTAATAATCAAGTCATCAATTATACTAATTACTATTTTAACCCTCAGCCTAGCCTATGAATGAACTCAAAAGGGCTTAGAATGAACTGAATTGGTAAGTAGTTTAAATAAAATAAATGATTTCGACTCATTAGATTATGATAATCATACTAACCAAATGCCCATTATTTATATAAATATCACCCTAGCATTTATCATTTCACTTCTAGGCATATTAGTGTATCGCTCACATCTAATATCATCGTTACTGTGTCTAGAAGGAATAATACTCTCATTATTTATAATAAGCACCCTGATAGCCTTAAATATACACTTCCCCCTGGCTAATATCATACCTATTGCCCTGTTAGTATTTGCCGCCTGCGAAGCAGCAGTAGGCCTCGCCCTATTAGTATCAATTTCAAACATGTATGGCCTAGACCACATTCATAACCTAAACTTACTTCAATGCTAAAAATAATTTTTCCAACAATTATGCTATTACCAATAACATGATTCTCTAAAAATAACATAGTCTGAATTAATCTAACTATATACAGCTTAATCATTAGCCTCATCCCCCTTCTATTTTTCAATCAAACCAGCAACAACCTCATCAACTACTCAACCCTCCTATCCTCCGACCCATTAACAACACCCCTCCTAATATTAACAGCCTGACTTCTACCCCTCATAGTAATAGCAAGCCAATATCACCTTCACAACGAAAGCCCTTCACGAAAAAAACTCTATCTATCTATAATAGTACTCCTACAAATTTCCTTAATCATAACATTCATAGCCACAGAACTAATTTTATTCTATATTCTGTTTGAAACTACTCTCATCCCCACCCTAATTATTATCACTCGATGAGGCAATCAAGCAGAACGCCTCAACGCAGGTACATATTTCCTCTTCTATACATTAACTGGCTCTCTCCCCCTGCTAATTATATTAGTGTATATTTATAATAGCCTAGGTTCACTAAATATTATTCTCCTGACAATTACAGCTCAAAAACTAACAACTACCTGATCACATAATCTAACTTGGCTAGCTTGCATAATAGCTTTCATGGTAAAAATACCCCTATATGGTCTACACCTATGATTACCCAAAGCCCATGTTGAAGCTCCTATTGCCGGATCAATAGTCCTCGCTGCAGTGCTCCTAAAACTAGGCGGTTATGGCATGTTACGACTCACCCTAATCCTTGACCCTCTTACAGAATATATAGCCTATCCCTTCCTCATATTATCCCTATGGGGCATAATCATAACAAGCTCAATCTGCCTCCGACAAACAGATCTAAAATCACTTATTGCATACTCCTCCGTAAGCCACATAGCCCTAGTAATTGTAGCATCCCTCATTCAAACCCCCTGGAGCTTCACCGGCGCAATTACCCTCATGATCGCTCACGGGCTCACCTCATCTATATTATTCTGCCTAGCAAATTCAAATTACGAACGAACCCATAGTCGCATTATAATATTAGCCCGAGGACTCCAAACCCTACTTCCACTGATAGCCTTTTGATGGCTTACAGCAAACCTCACCAACCTGGCCCTGCCTCCCACTATTAACCTAGTAGGAGAATTACTGGTAGTAGCAACTTCATTTTCTTGATCACACGTTACCATTGTATTTATAGGACTAAACATATTAATTACTGCTCTCTACTCACTACATATATTTGTTATAACCCAACGAGGAATATTTACACATCACATCATCAATATAAAACCCTCCTTTACACGAGAAAATATACTAATATTCATACACCTTTCCCCCATTATTCTACTATCCCTTAATCCTAATATCATTATAGGCTTCACTCCTTGTAAATATAGTTTAAACAAAACATTAGATTGTGAATCTAATTATAGAAAATTATCACTTCTTATTTACCGAGAAAGCTTGCAAGGACTGCTAATCCATGCCTCCGTGTATAACAAAACGGCTCTCTCAACTTTTAAAGGATAACAGCTATCCATTGGTCTTAGGAACCAAAAATATTGGTGCAACTCCAAATAAAAGTAACAACTATGCATACCTCCATCGTCATATTAACCTTAACTTCTTTAACCTTCCCGGTTATCATAACCTTCATCAACCCCAACAAAAAGCATCATTATCCCAATTATGTAAAAACAACTATAATGCTTGCCTTTATCCTCAACCTCCTTCCTATAATCCTATATATTTTCACAGATCAAGATATAATTATCTCAAACTGACATTGAACAACTATTCAATCATTAGAACTAATACTAAGCTTCAAACTAGATTATTTCTCCATATTATTTATACCAATTGCACTATTTATCACCTGGTGTATTATAGAATTTTCACTATGATACATAAGCTCAGACCCAAATATTAATCAATTTTTTAAATATCTCCTTATTTTCCTCACCACTATATTAATTTTAGTTACTGCTAATAACCTCTTCCAACTATTCATCGGATGAGAAGGCGTAGGCATTATATCTTTCCTACTAATCGGCTGATGACATGCTCGAACAGACGCCAACACAGCAGCCATTCAAGCAGTTCTATATAACCGCATTGGCGATATTGGCTTTATCCTAGCTATGGCATGATTTCTCCTGCACTACAACTCATGAGATCTTCAACAAATACTTATACTAGACCCCAATCCAAGCGTACTACCACTAATAGGCCTTCTCCTAGCAGCAACAGGTAAATCAGCTCAACTTGGCCTACATCCTTGACTACCTTCCGCTATAGAAGGCCCAACCCCAGTATCAGCCCTACTTCATTCCAGCACCATAGTAGTAGCTGGAGTATTTTTACTTATCCGCTTTCATCCTCTGATAGAAAACAATATATTAATCCAAAATCTGACACTATGTCTAGGAGCCATTACTACTTTGTTTATAGCAATCTGTGCCCTAACACAAAATGACATCAAAAAGATCGTAGCCTTCTCCACCTCAAGCCAACTGGGCTTAATAATAGTTACCATTGGCATCAACCAACCATACTTGGCATTTTTACATATCTGCACCCATGCCTTTTTCAAGGCCATATTATTTATTTGCTCCGGATCTATCATTCATAGCTTAAATAATGAACAGGATATTCGAAAAATAGGAGGACTATTTAAAACAATACCTCTCACCTCAACTTCCCTGACTGTAGGCAGCCTAGCACTTACAGGCATGCCATTTCTTACAGGCTTCTACTCCAAAGATCTCATCATCGAAACTGCAAACACGTCATATACCAACGCCTGAGCCCTATCCACCACCCTAATCGCTACTTCTCTAACAAGCGCCTATAGCACCCGAACTATTATTTTTACACTAACAGGACAACCCCGCTTTCCAACCTCAATTATAATTAATGAAAACAACCCAGCCCTACTAAATCCACTAAAACGCCTAACATTTGGTAGTATTGTCGCGGGTTTCCTTATTACCAGTAATATTTCCCCCACTATAATTCCTCAAACAACAATACCCCATTACCTAAAATATTTAGCCCTATGCGTAACCACCCTAGGCTTCCTAATAGCCCTAGACCTAACTCTCATAACTAATAATCTCAAAATAAATACTCCATCACACATATTCAAGTTTTCCAATATACTAGGGTATTTTCCCACTACAATACACCGAATAATTCCCTATCAAAATCTAATTATAAGCCAAAATATAGCCCTCCTTCTACTAGACTTAATCTGACTGGAAAAATCAATGCCCAAAATAATTATGCAGACTCATATTACTACCTCCATTGTTACAACCACTCAAAAAGGTATAATTAAACTTTATTTCCTCTCTTTCCTCATTCCTCTTCTTCTAATTCTGCTCCTAATAACATAA
Nasalis_larvatus_DQ355298                  ATTAACCTAGTATTAGCCCTAACAATCAATACCTTCCTGACTTTATTACTAATAACTATTATATTTTGATTACCCCAACTAAACTCCTACACAGAAAAAGCCAACCCCTACGAATGCGGATTTGACCCACTAAATTCTGCACGGATTCCTTTTTCTATAAAATTTTTTCTAGTCGCTATTACCTTCCTATTATTCGACTTAGAAATTGCCCTGCTACTACCACTACCATGAGCTCTCCAAACAACAAACCTCCCCATAATAATTAAATCATCAATTATATTAATTATCATTCTAACCCTTAGCCTAGCCTACGAATGAACTCAAAAAGGATTAGATTGAACTGAATTGGTAAGTAGTTTAAATAAAACGAATGATTTCGGCTCATTAGATTATGATAATCATACTAACCAAATGCCCATTATTTACACAAATATCGTACTAGCATTTATAATCTCACTCCTAGGCATATTAATTTACCGCTCGCACCTAATGTCATCCCTATTATGTCTAGAAGGGATAATACTTTCACTATTTATAATAAGTACCCTCATGGCATTAAATATACACTTTCCCCTAGCTAATATTGTACCTATTGCTCTATTAGTATTCGCCGCTTGCGAGGCGGCAGTAGGCCTTGCCCTACTAATTTCAATCTCAAATACATATGGCCTAGATCACATCCATAACCTAAATCTACTCCAATGCTAAAAATAATTATTCCCACAATAATATTACTACCAACAACATGATTCTCCAAAAACAACTTGATCTGAATTAATTTAACCACACACAGCTTAATTATTAGCCTCATTCCTCTTCTATTCTTCAATCAAATCAACAACAATCTCACTAGCCATTCAACCCATCTGTCTTCCGACCCATTAACAACACCTCTTCTAACATTAACCGCCTGACTCTTACCCCTCATAATTATAGCAAGCCAATATCATATGTACAATGAAAGTCCTTTACGAAAAAAACTTTATCTCTCCATAATAATTTTCTTACAAATTTCTTTAATTATAACATTTATAGCTACAGAATTAATCTTGTTCTACATCCTCTTCGAAACTACCCTCATTCCTACCCTAATTATTATTACCCGATGAGGTAATCAAGCAGAACGCCTCAACGCAAGTACATACTTCTTATTTTATACACTAGCCGGCTCCCTTCCCCTACTAATCATACTAATATTTACGCATAATAATTTGGGCTCACTAAACATCCCACTATTAACACTTATAACCCAAAACATGACAACCACCTGATCCCACAACTTAATTTGACTAGCATGCATAATAGCCTTTATAGTGAAAATACCCCTGTATGGCCTACACCTGTGGCTTCCCAAAGCCCACGTTGAAGCCCCTATTGCCGGGTCAATAGTCCTTGCCGCAGTACTTTTAAAACTAGGTGGCTATGGCATGATACGACTCACCTCAATCCTCAATCCTCTGACAGAGTATATAGCCTACCCCTTCCTTATATTATCCCTATGAGGCATGATTATAACAAGCTCTACTTGCCTTCGACAAACAGACCTAAAATCACTCATCGCATACTCCTCTGTAAGCCACATAGCCCTAGTAATCATAGCCTCTCTAATCCAAACCCCCTGAAGCTTTACTGGCGCTATTATTCTTATAATCGCCCACGGACTCACTTCATCTATGCTATTCTGCCTAGCAAATTCAAACTACGAACGAACCCATAGTCGTATTATAATACTCTCCCGAGGACTCCAAACTCTACTCCCACTAATAGCCTTCTGATGATTCGTAGCAAATCTCACCAACCTAGCATTACCTCCCACTATTAATCTTATTGGAGAACTATTAGTAGTAGTAACCTCATTTTCCTGATCATATATTACCATCGCACTTACAGGACTAAACATATTAATCACCGCCCTTTATTCTATTTATATATTTATCACAACACAACGAGGAGCACTTACCTCCCACATCATCAGTATAAAACCCTCCTTCACACGAGAAAATATACTAATATTTATACACATCTCCCCTATTATTCTTCTATCCCTTAACCCTAGCATTATCATAGGCTTTACTCCCTGTAAATATAGTTTAACCAAAACGTTAGATTGTGAATCTAAACATAGAAACCCAACACTTCTTATTTACCGAGAAAGCTTGCAAGGACTGCTAATCCATGCCTCCGTACTTAACAAAACGGCTATCTCAACTTTTAAAGGATAACAGCTATCCATTGGTCTTAGGAACCAAAAACATTGGTGCAACTCCAAATAAAAGTAATAATAATGTACACTTCCACCGTTATATTAACCCTGACCTCTCTAACTTTTCCAATCATCATCGCCCTTACCAAACCTAATAAAAATCATCTATACCCCAACTATGTAAAAACAATTATAATATTTACCTTTATTATTAGTCTCCTTCCCACAACCCTATATATCTTTCTAGACCAAGACACAATCATCTCAAACTGACATTGAATAACCATTCAATCACTAGAAATTACACTAAGTTTAAAACTAGACTACTTTTCCATAATATTCACTCCAATTGCACTATTTATTACCTGATGTATTATAGAATTTTCACTATGATATATAAACTCAGACCCAAATATCAACCAATTCTTTAAATATCTCCTTATTTTCCTCATTACTATACTAATTTTGGTCACCGCTAATAACCTCTTCCAACTATTCATTGGTTGAGAAGGCGTAGGAATTATATCCTTCTTATTGATCGGCTGATGGCACGCCCGAACAGACGCCAACACAGCAGCCCTCCAGGCAATTTTATACAACCGCATTGGTGACATCGGCTTTATTCTAGCTATAGCATGATTTATTCTCCATTACAACTCATGAGATTTCCAACAAATATTTACCCTAAACTCTAGCCCAGATATACTACCACTAGTAGGCCTCCTTTTAGCAGCAACAGGAAAATCAGCCCAACTTGGCCTTCACCCTTGACTACCCTCAGCTATAGAAGGCCCAACTCCTGTATCAGCCCTACTTCACTCCAGCACTATAGTCGTAGCTGGAGTATTCCTACTTATTCGCTTTCACCCCTTAATAGAAAATAATATATTAATTCAAAGCCTTACACTATGTCTAGGAGCCATCACCACTGTATTTATAGCAATCTGCGCTTTAACACAAAATGATATCAAAAAAATTGTAGCCTTCTCCACCTCAAGTCAACTAGGACTAATAATAGTCACCATCGGCATTAACCAGCCATACTTAGCATTTCTACACATCTGTACTCACGCCTTCTTCAAAGCTATATTATTCATCTGCTCTGGGTCTATTATTCACAACCTAAACAACGAACAAGATATTCGAAAAATAGGAGGACTATTCAAAATAATACCCCTTACCTCAACCTCCTTAACCATTGGCAGCCTAGCACTTGCAGGCATACCATTCCTTACAGGCTTTTATTCTAAAGATCTTATTATCGAAACTGCAAGTACATCATATACCAACGCCTGAGCCCTATCTATTACTCTCATTGCTACTTCCCTAACAAGTGCCTACAGCACTCGAACTATCATCCTCACACTAACAGGACGCCCCCGTTTCTCAACTTCAACATGCATTAATGAAAACAACCTAGCCCTATTAAACCCAATAAAACGACTAACAATAGGCAGTTTACTCGCAGGATTCCTTATTATTAATAACATCCTCCCTACTACACTTCCCCAGTCAACAATACCTTACTATCTAAAGCTCCTAGCCCTATGCGTGACTGCCCTAGGCTTTCTAATAGCCCTAGATTTAGCCCTTATAACCAACAATCTCAAAACAAAAACTTCATCCCACATATTCAAATTCTCTAATATATTAGGATATTTTCCTATTACAATTCACCGAATAATCCCTTATCAAAATCTAATCATAAGCCAAAACCTAGCCTTTCTTTTATTAGACTTAATCTGACTAGAAAAATCAATACCCAAAACAATTTCACACACTCACATTATTACAGCCATCACTACAACCACCCAAAAAGGTATAATCAAACTTTATTTCCTCTCCTTCCTTATTCCCCTTGCCCTAATTTCACTTTTAATAATATAA
Colobus_angolensis_cottoni_PV872001        ATTAACCTAGCA?TAATCCTAACAACTAACACCCTTCTAACCCTAATATTAATAGTTATCATATTCTGACTACCCCAACTCAATTCTTACACAGAAAAAGCCAACCCCTACGAATGCGGCTTCGACCCACTAAACTCCGCTCGCATTCCTTTCTCTATAAAATTTTTCCTAGTAGCCATTACTTTCCTACTATTTGACCTAGAAATTGCCCTACTACTACCACTACCATGAGCCCTCCAAACAACAAATCT??CCACAATAATTAAATCATCAATGATATTAATTACTATTTTAACTCTCAGCCTGGCCTACGAATGGACTCAAAAGGGCTTAGATTGAGCTGAATTGGTAAGTAGTTTAAACAAAACAAATGATTTCGACTCATTAGATTATGACAACCATACTAACCAAATGCCCATTATCTACATAAATATTATACTAGCATTCACTATTTCACTCCTAGGCATACTGATCTATCGCTCACACTTAATATCATCACTATTATGCTTAGAAGGAATAATACTTTCACTGTTTATTATAAACACCCTCATAGCTTTAAACATACACTCCCCTCTAACTAATATTGTATCTATTACCTTGCTAGTATTTGCCGCCTGCGAAGCGGCAGTAGGCCTTGCCTTATTAATCTCAATTTCAAGTACATATGGCCTAGATCACATCCAAAACCTAAGCCTACTTCAATGTTAAAAATAATTTTTCCAACAATCATACTATTACCAACAACATGATTTTCCAAAAATAACATAATCTGAATTAACCTAACTACACACGGCCTGATTATCAGCCTTATCCCCCTTCTATTCTTCAACCAAACCAGCAATAACCTCATTAACTATTCAACCTACCTGTCCTCTGATCCACTAACAACACCTCTCCTAATATTAAGCGCCTGACTCCTGCCCCTCATAATTATAGCGAGTCAGTATCATCTTCACAATGAAAGCCCCCCACGAAAAAAACTCTATCTCTCCATAATAATTTTTCTACAAATTTCCCTGATCATAACATTCATAGCTACAGAACTGATTCTATTCTATATCTTATTCGAAACCACCCTCATCCCTACCTTAATTATCATCACTCGATGGGGCATCCAAGCAGAACGCCTCAACGCAGGTACATATTTCTTATTCTATACACTGACTGGCTCCCTCCCCCTATTAATTATATTATTATATATCTATAACGATCTAGGCTCACTAAACCTTATATTTCTAATACTCACAGTCCAAAAACTAACGAGCACCTGATCACACAACCTACTTTGACTAGCATGCATGATAGCCTTTATAGTAAAAATGCCCTTATATGGCCTACATTTATGGCTTCCTAAAGCCCACGTTGAAGCACCCATTGCCGGATCAATAGTCCTTGCTGCAGTACTCCTAAAATTAGGTGGCTATGGTATAATACGACTCGCCCCAATTCTTGACCCACTTACAGAATATATAGCCTACCCTTTCCTTGTATTATCCCTATGAGGCATAATCATAACAAGCTCAATCTGCCTTCGACAAACAGATCTAAAGTCACTCATCGCATACTCCTCCGTAAGCCACATAGCCCTAGTAATTGTAGCCTCCCTCATTCAAACCCCCTGAAGCTTCACTGGCGCAATTATTCTCATAATCGCCCATGGACTCACGTCATCTATACTATTCTGCCTAGCAAATTCAAACTATGAACGAACCCACAGCCGCATTATAATACTTTCTCGAGGACTTCAAACCCTACTTCCACTAATAGCCCTCTGATGATTTATAGCAAATCTCACCAACCTAGCTTTACCCCCCACTATTAACCTAGTAGGAGAACTACTCGTAGTAGCAACCTCATTTTCTTGATCGCATATTACCATTATACTTACAGGACTAAATATACTAATTACCGCCCTCTATTCCCTGCACATGTACATCACAACCCAACGAGGACCACTCACCCACCACATCACCAATATTAAACCTTCTTTTACACGAGAAAATATACTAATATTCATGCACCTTTCCCCTATCATTCTCCTGTCCCTCAACCCTAATATTATTATAGGCTTAACTCCTTGTAAATATAATTTAACTAAAATACTAGATTGTGAACCTAGACATAGAAGCCTACCGCTTCTTATTTACCGAGAAAGCTTGCAAGGACTGCTAATCCATGCTCCCGTGCCTAACAAAACGGCTCTCTCAACTTTTAAAGGATGACAGTCATCCATTGGCCTTAGGAGCCAAAAATATTGGTGCAACTCCAAATAAAAGTAACAACCATGCATACTTCCATTATTATACTAACCCTAATTTCCTTAACTTTCCCAGTTATTATAACCCTCATTAGTCCCAGCAAAAAACTCACGTACCCCCACTATGTAAAAACAACTATAATATTTGCCTTCACCCTCAGCCTACTCCCCATAACCCTATTTATCTTTATGGATCAAGACATAATTATCTCAAACTGACATTGAACAACTATCCAATCACTAGAACTGACATTAAGCTTCAAACTGGATTATTTTTCCATAATATTCACCCCAATCGCACTATTTATCACCTGGTGTATTATAGAATTTTCATTATGATATATAAATTCGGATCCAAACATTGATCAATTCTTTAAGTATCTCCTCATTTTCCTTATCACTATATTAATTTTAATTACCGCTAATAATCTCTTCCAACTCTTTATCGGATGGGAGGGTGTGGGTATTATGTCATTTTTACTGATTGGCTGATGACATGCTCGAACAGACGCCAACACAGCAGCTATCCAAGCAGTCCTATACAACCGCATTGGTGATATTGGCTTTGTTCTAGCTATAGCATGATTTCTACTACACTACAACTCATGAGACCTCCAACAAATATTTATCCTAAACCCCAGCCCAAGCCTACTACCACTAATAGGTCTTCTCCTAGCAGCAACAGGTAAATCAGCTCAACTTGGCCTCCACCCCTGACTGCCCTCCGCTATAGAAGGCCCAACCCCAGTCTCAGCCCTACTCCACTCAAGTACCATAGTGGTAGCGGGGGTATTTTTACTCATTCGCTTCCACCCTCTAATAGAAAACAATATGTTAATCCAAAGCCTCACACTATGCCTAGGAGCCATTACCACCTTATTTATAGCAATCTGCGCTTTAACACAGAATGATATCAAAAAAATCGTAGCTTTCTCCACCTCAAGCCAACTAGGTCTAATAATAGTTACCATTGGCATTAATCAACCGCATCTAGCATTCCTGCATGTATGTACCCACGCTTTCTTCAAAGCTATGCTATTTATTTGCTCTGGGTCTATTATCCACAACCTAAACAACGAGCAAGACATTCGAAAAATAGGAGGATTATTTAAAACAATGCCCCTCACCTCAACATCCCTAACTGTAGGTAACCTGGCACTCACAGGCATACCATTCCTTACGGGCTTCTACTCTAAAGACCTTATTATCGAAACCGCAAACACGTCATATACCAACGCCTGAGCCCTATCTATTACTCTTATCGCCACCTCCCTAACTAGCGCCTACAGCACTCGAACCATCATTTTTACACTAACAGGACAGCCCCGCTTTTCAAGCTCAATCAATATTAACGAAAATAGTTCAACCCTGCTAAATCCACTAAAACGCCTAACAATAGGCAGCATGCTCGCAGGCTTTCTTATCACCAATAACATCTCCCCCACTATACTCCCCCAACCAACAATACCTTATTACCTGAAATATTTAGCCCTGTGCGGAACCGCTCTCGGCTTCCTAATAGCCTTAGACCTAACTCTTATGACCAATAAGCTTAAAATAAATACACCATCTCACATATTCAAATTTTCTAATATACTAGGATATTTTCCCACAACAATTCACCGAATAATTCCCTATCAAAATCTGACTATATGTCAAAATATAGCCTTCCTCCTACTAGACTCAACTTGACTAGAAAAATCAATACCCAAAACAATTATACAAATCCACATTACTACATCCACTATCACAACCTCTCAAAAAGGTATAATTAAACTCTACTTCCTCTCCTTCCTTATCCCTCTTATTTTAACCCCACTTCTAATAATATAA
Colobus_angolensis_cottoni_PV872000        ATTAACCTAGCA?TAATCCTAACAACTAACACCCTTCTAACCCTAATATTAATAGTTATCATATTCTGACTACCCCAACTCAATTC?TACACAGAAAAAGCCAACCCCTACGAATGCGGCTTCGACCCACTAAACTCCGCTCGCATTCCTTTCTCTATAAAATTTTTCCTAGTAGCCATTACTTTCCTACTATTTGACCTAGAAATTGCCCTACTACTACCACTACCATGAGCCCTCCAAACAACAAATCTTCCCACAATAATTAAATCATCAATGATATTAATTACTATTTTAACCCTCAGCCTAGCCTATGAATGAACTCAAAAGGGATTAGATTGAACTGAATTGGTAAGTAGTTTAAACAAAACAAATGATTTCGACTCATTAGATTATGACAA?CATACTAACCAAATGCCCATTGTCTACATAAATATTATACTAGCATTCACTATTTCACTCCTAGGCATACTAATTTATCGTTCACACCTAATATCATCACTACTATGCCTAGAAGGAATGATACTTTCACTATTTATTATAAATACCCTCATAGCTTTAAATATACACTCTCCCTTAACTAATATTGTACCTATTACCCTG?TAGTATTTGCCGCCTGCGAAGCGGCAGTAGGCCTTGCCTTATTAGTCTCAATCTCAAGTACATATGGCCTAGATTATATCCAAAACCTAAGCTTACTTCAATGTTAAAAATAATTTTTCCAACAATCATACTATTACCAACAACATGATTTTCCAAAAATAACATAATCTGAATTAACCTAACTACACACGGCCTGATTATCAGCCTTATCCCCCTTCTATTCTTCAACCAAACCAGCAATAACCTCATTAACTATTCAACCTACCTGTCCTCTGATCCACTAACAACACCTCTCCTAATATTAAGCGCCTGACTCCTGCCCCTCATAATTATAGCGAGTCAGTATCATCTTCACAATGAAAGCCCCCCACGAAAAAAACTCTATCTCTCCATAATAATTTTTCTACAAATTTCCCTGATCATAACATTCATAGCTACAGAACTGATTCTATTCTATATCTTATTCGAAACCACCCTCATCCCTACCTTAATTATCATCACTCGATGGGGCATCCAAGCAGAACGCCTCAACGCAGGTACATATTTCTTATTCTATACACTGACTGGCTCCCTCCCCCTATTAATTATATTATTGTATATCTATAACGATCTAGGCTCACTAAACCTTATATTTCTAATACTCACAGTCCAAAAACTAACGAGCACCTGATCACACAACCTACTTTGACTAGCATGCATGATAGCCTTTATAGTAAAAATGCCCTTATATGGCCTACATTTATGGCTTCCTAAAGCCCACGTTGAAGCACCCATTGCCGGATCAATAGTCCTTGCTGCAGTACTCCTAAAATTAGGTGGCTATGGTATAATACGACTCGCCCCAATTCTTGACCCACTTACAGAATATATAGCCTACCCTTTCCTTGTATTATCCCTATGAGGCATAATCATAACAAGCTCAATCTGCCTTCGACAAACAGATCTAAAGTCACTCATCGCATACTCCTCCGTAAGCCACATAGCCCTAGTAATTGTAGCCTCCCTCATTCAAACCCCCTGAAGCTTCACTGGCGCAATTATTCTCATAATCGCCCATGGACTCACGTCATCTATACTATTCTGCCTAGCAAATTCAAACTATGAACGAACCCACAGCCGCATTATAATACTTTCTCGAGGACTTCAAACCCTACTTCCACTAATAGCCCTCTGATGATTTATAGCAAATCTCACCAACCTAGCTTTACCCCCCACTATTAACCTAGTAGGAGAACTACTCGTAGTAGCAACCTCATTTTCTTGATCGCATATTACCATTATACTTACAGGACTAAATATACTAATTACCGCCCTCTATTCCCTGCACATGTACATCACAACCCAACGAGGACCACTCACCCACCACATCACCAATATTAAACCTTCTTTTACACGAGAAAATATACTAATATTCATGCACCTTTCCCCTATCATTCTCCTGTCCCTCAACCCTAATATTATTATAGGCTTAACTCCTTGTAAATATAATTTAACTAAAATACTAGATTGTGAACCTAGACATAGAAGCCTACCGCTTCTTATTTACCGAGAAAGCTTGCAAGGACTGCTAATCCATGCTCCCGTGCCTAACAAAACGGCTCTCTCAACTTTTAAAGGATGACAGTCATCCATTGGCCTTAGGAGCCAAAAATATTGGTGCAACTCCAAATAAAAGTAACAACCATGCATACTTCCATTATTATACTAACCCTAATTTCCTTAACTTTCCCAGTTATTATAACCCTCATTAGTCCCAGCAAAAAACTCACGTACCCCCACTATGTAAAAACAACTATAATATTTGCCTTCACCCTCAGCCTACTCCCCATAACCCTATTTATCTTTATGGATCAAGACATGATTATCTCAAACTGACATTGAACAACTATCCAATCACTAGAACTGACATTAAGCTTCAAACTGGATTATTTTTCCATAATATTCACCCCAATCGCACTATTTATCACCTGGTGTATTATAGAATTTTCATTATGATATATAAATTCGGATCCAAACATTGACCAATTCTTTAAGTATCTCCTCATTTTCCTTATCACTATATTAATTTTAATTACCGCTAATAATCTCTTCCAACTCTTTATCGGATGGGAGGGTGTGGGTATTATGTCATTTTTACTGATTGGCTGATGACATGCTCGAACAGACGCCAACACAGCAGCTATCCAAGCAGTCCTATACAACCGCATTGGTGATATTGGCTTTGTTCTAGCTATAGCATGATTTCTACTACACTACAACTCATGAGACCTCCAACAAATATTTATCCTAAACCCCAGCCCAAGCCTACTACCACTAATAGGTCTTCTCCTAGCAGCAACAGGTAAATCAGCTCAACTTGGCCTCCACCCCTGACTGCCCTCCGCTATAGAAGGCCCAACCCCAGTCTCAGCCCTACTCCACTCAAGTACCATAGTGGTAGCGGGGGTATTTTTACTCATTCGCTTCCACCCTCTAATAGAAAACAATATGTTAATCCAAAGCCTCACACTATGCCTAGGAGCCATTACCACCTTATTCATAGCAATCTGCGCTTTAACACAGAATGATATCAAAAAAATCGTAGCTTTCTCCACCTCAAGCCAACTAGGTCTAATAATAGTTACCATTGGCATTAATCAACCGCATCTAGCATTCCTGCATGTATGTACCCACGCTTTCTTCAAAGCTATGCTATTTATTTGCTCTGGGTCTATTATCCACAACCTAAACAACGAGCAAGACATTCGAAAAATAGGAGGATTATTTAAAACAATGCCCCTCACCTCAACATCCCTAACTGTAGGTAACCTGGCACTCACAGGCATACCATTCCTTACGGGCTTCTACTCTAAAGACCTTATTATCGAAACCGCAAACACGTCATATACCAACGCCTGAGCCCTATCTATTACTCTTATCGCCACCTCCCTAACTAGCGCCTACAGCACTCGAACCATCATTTTTACACTAACAGGACAGCCCCGCTTTTCAAGCTCAATCAATATTAACGAAAATAGTTCAACCCTGCTAAATCCACTAAAACGCCTAACAGTAGGCAGCATGCTCGCAGGCTTTCTTATCACCAATAACATCTCCCCCACTATACTCCCCCAACTAACAATACCTTATTACCTGAAATATTTAGCCCTGTGCGGAACCGCTCTCGGCTTCCTAATAGCCTTAGACCTAACTCTTATGACCAATAAGCTTAAAATAAATACACCATCTCACATATTCAAATTTTCTAATATACTAGGATATTTTCCCACAACAATTCACCGAATAATTCCCTATCAAAATCTGACTATATGTCAAAATATAGCCTTCCTCCTACTAGACTCAACTTGACTAGAAAAATCAATACCCAAAACAATTATACAAATCCACATCACTACATCCACTATCACAACCTCTCAAAAAGGTATAATTAAACTCTACTTCCTCTCCTTCCTTATCCCTCTTATTTTAACCCCACTTCTAATAATATAA
Colobus_vellerosus_EU580056                ATTAACCTAGTATTAATTCTAACAATTAACACTCTCCTAACCCTAGTACTAATAGTTATTATATTCTGATTACCCCAACTCAGCCCCTACACAGAAAAAGCTAACCCCTACGAATGCGGCTTTGACCCACTAAATCCCGCCCGCATCCCTTTTTCTATAAAATTTTTCCTAGTAGCCATTACTTTCCTACTGTTTGACCTAGAAATTGCTCTACTACTACCACTACCATGAGCCCTCCAGACAACAAACCTTCCCACAATAATTAAATCATCAATGATATTAATTATTATTCTAACCCTCAGCCTGGCCTACGAATGAACTCAAAAGGGCCTAGATTGAGCTGAATTGGTAAGTAGTTTAAACAAAACAAATGATTTCGACTCATTAGATTATGACAACCATACTGACCAAATGCCCATTATTTATATAAATATTATACTAGCATTCACTATCTCACTCCTAGGCATACTAATCTATCGCTCACATTTAATATCATCACTACTATGCTTAGAAGGAATAATACTTTCACTATTTATTATAAATACCCTTATGGCTTTAAACACACACTCCCCCCTAACTAATATTATACCTATTACCTTACTAGTATTTGCCGCCTGCGAAGCGGCAGTAGGCCTTGCCCTATTAGTCTCAATTTCAAGTACATATGGCCTGGATCACATCCAAAACCTAAACCTACTTCAATGCTAAAAATAATTTTTCCAACAATCATATTATTACCAATAACATGATTCTCCAAAAATAGCATAATCTGAATTAACCTAACTACGCATGGTTTGATTATCAGCCTTATCCCCCTTCTATTCTTCAATCAAGCCAGCAGCAACCTCATTAATTATTCAACCTACCTATCCTCTGATCCGCTAACAACACCCCTCCTAATATTAACCGCCTGACTCCTGCCCCTCATAACCATAGCAAGTCAATATCATCTTCACAATGAAAACCCCTCACGAAAAAAAATCTATCTCTCCATAATAATTTTTCTACAAATTTCCCTGATCATAACATTCATAGCCACAGAGCTAATTCTATTCTATATCTTATTCGAAACTACCCTCATCCCCACCTTAATTATTATTACTCGATGGGGTGTCCAAGCAGAACGCCTCAACGCAGGCACATATTTCCTATTCTATACACTAACTGGCTCCCTCCCCCTATTAATTATACTATTATATATCTATAACGGCCTAGGCTCACTAAACATTATATTCCTTACACTCACAGCCCAAAAATTAACGAGCACCTGATCACACAACCTACTTTGACTGGCATGTATAATAGCCTTTATGGTAAAAATGCCCTTATATGGCCTACATTTATGGCTTCCTAAAGCCCACGTTGAAGCACCCATTGCCGGATCGATAGTCCTTGCTGCAGTGCTTCTAAAGTTAGGGGGCTATGGCATAATACGACTCACCCCAATCCTTAATCCACTTACAGAATATATAGCCTACCCTTTCCTCATACTATCCCTGTGAGGCATAATCATAACAAGCTCAATCTGCCTTCGACAAACAGATCTGAAGTCACTCATCGCATATTCCTCCGTAAGCCACATAGCCCTAGTAATTATAGCTTCCCTCATTCAAACCCCCTGAAGCTTCACCGGCGCAATTATCCTCATAATTGCCCATGGACTCACATCATCTATGCTATTCTGCCTAGCAAATTCAAACTACGAACGAACCCACAGCCGCATTATAATACTTTCTCGAGGACTTCAAACCCTACTTCCACTAATAGCCTTCTGATGATTTGTTGCAAATCTCACTAACCTAGCCCTACCCCCCACTATTAACCTAATAGGGGAACTACTCGTAATAATAACCTCATTTTCTTGATCACATATTACCATTATACTTACAGGACTAAATATGCTAATTACCGCCCTCTATTCCCTATACATGTATATCACAACCCAACGAGGGCCACTCACCCACCACATCACCAATATTAAACCCTCCTTTACACGAGAAAACATACTAATACTTATGCATCTCTCCCCTATCATTCTCCTATCCCTCAACCCCAATATTATTATAGGCTTAACTCCTTGTAAATATAATTTAACTAAAATACTAGATTGTGAACCTAGACATAGAAGCTTACCGCTTCTTATTTACCGAGAAAGCTTGCAAGGACTGCTAATCCATGCTCCCGTACCTAACAAAACGGCTCTCTCAACTTTTAAAGGATGGCAGTCATCCATTGGCCTTAGGAGTCAAAAATATTGGTGCAACTCCAAATAAAAGTAATAACCATGCATGCTTCCATTATTATGCTAACCCTAACTTCCTTAACTTTCCCAATTATTATAACCCTCATCAGTCCTAGCAAAAAACCCATGTACCCCCACTATGTAAAAACAACTATAATATTTGCCTTCACCCTCAGTCTGCTCCCTATAACCCTATTCATCTTTCTGGATCAAGACATAATTATCTCAAACTGACATTGAACAACTATCCAATCGCTAGAACTAACATTAAGCTTCAAACTAGACTATTTTTCCATAATATTTACCCCAATTGCACTATTTGTCACCTGATCCATTATAGAGTTTTCATTATGGTATATAAATTCGGATCCAAACATTGACCAATTCTTTAAATACCTCCTCATTTTCCTCATCACTATATTAATTTTAATTACCGCTAATAACCTCTTCCAACTCTTTATCGGATGAGAAGGTGTAGGTATTATATCATTTTTATTAATTGGCTGATGACATGCTCGAACAGATGCCAACACAGCAGCAATCCAAGCGGTTCTGTACAACCGCATTGGTGACATCGGCTTTATTCTAGCCATAGCATGGTTTCTACTACACTACAACTCATGAGACCTCCAACAAATATTTATCCTAAACTCCAGCCCAAGCCTATTACCACTAATAGGCCTCCTCCTGGCAGCAACAGGTAAATCAGCTCAACTTGGCCTCCATCCCTGACTACCCTCCGCTATAGAAGGCCCAACCCCAGTCTCAGCCCTACTCCACTCAAGTACCATAGTGGTAGCGGGAGTATTTTTACTCATTCGCTTTCACCCTCTGATAGAAAACAACATGCTAATCCAAAGCCTCACACTATGCCTAGGAGCCATTACCACTCTATTCATAGCAATCTGCGCTTTAACACAAAATGATATCAAAAAAATCGTAGCTTTCTCCACCTCAAGCCAACTAGGACTAATAATAGTTACCATTGGCATCAATCAACCACATCTAGCATTCCTACATGTGTGTACCCACGCTTTCTTCAAAGCTATGCTATTTATCTGTTCTGGGTCTATTATCCACAACCTCAACAATGAGCAAGACATTCGAAAAATAGGCGGATTATTTAAAACGATACCCCTTACCTCAACATCCCTAACTGTAGGCAGCCTAGCACTAACAGGCATACCATTCCTTACGGGCTTCTACTCTAAAGACCTTATTATCGAAACCGCAAACACGTCATATACCAACGCCTGAGCCCTATCTACTACTCTTATCGCCACCTCCCTAACTAGCGCCTACACCACTCGAACTATCATTTTTACACTAACAGGACAGCCCCGCTTTTCAAGCTCAATCAACATTAACGAAAATAGTCCAACCCTACTAAACCCACTAAAACGCCTGACAATAGGCAGCATACTCGCAGGCTTTCTTATCACCAACAATATTTCCCCCACTATACTTCCCCAACTAACAATACCTTATTACCTGAAATATCTAGCCCTATGCGGAACCGCCCTAGGCTTCCTAATAGCCTTAGACCTATCTCTTATAACCAACAAGCTCAAAATAAACACACCATCACATATATTCAAATTTTCTAATATACTAGGTTATTTTCCCACAACAATTCACCGAATAATTCCCTATCAAAATCTAACTATAAGTCAAAATATAGCCTTCCTCCTACTAGACTCAGCTTGACTAGAAAAATCAATACCCAAAACAATCACACAAATCCACATTACTGCATCCACCATCACAACCTCTCAAAAAGGTATAATTAAACTTTATTTCCTCTCCTTCCTTATCCCCCTTATTCTAACCCCACTTCTAATAATATAA
Colobus_congoensis_PV871999                ATTAACCTAGTATTAGTCCTAACAATTAACACCCTTCTAACCCTAGTACTAATAACTATCATATTCTGATTGCCCCAACTCAATCCCTGTACAGAAAAAGCTAATCCCTACGAGTGTGGTTTCGACCCACTAAACCCCGCCCGCATCCCTTTTTCTATAAAATTTTTCCTAGTAGCCATTACTTTTCTATTATTTGATCTAGAGATTGCCCTACTACTACCACTACCATGAGCCCTCCAGACAACAAACCTTTCCACAATAATTAAATCATCAATGACGTTAATTATTATTCTAACCCTCAGCTTGGCCTACGAATGGACTCAAAAGGGCCTAGACTGGACTGAATTGGTAAGTAGTTTAAGCAAAACAAATGATTTCGACTCATTAGATTATGACAATCATACTAACCAAATGCCCATTATTTATATAAACATTATATTAGCATTCACTATTTCACTCCTAGGCATATTAATCTATCGCTCACACTTAATGTCATCACTACTATGCTTAGAAGGAATAATACTTTCACTATTTATTATAAACACCCTCATGGCTTTAAACACACACTCCCCTCTAGCTAATATTGTACCTATTGCCTTGCTAGTGTTTGCCGCCTGCGAAGCGGCAGTAGGCCTTGCCTTACTAGTCTCAATCTCAAGTACATATGGCCTAGATTATATCCAAAACCTAAGTCTACTTCAATGTTAAAAATAATTTTTCCAACAATCATATTACTACCAATAACATGATTCTCCAAAAATAATATAATCTGAATTAATCTAACTGTATATGCCCTGATTATCAGCCTTATCCCCCTTATATTTTTCAACCAAATCAGCAGCAACCTCATTAATTACTCAACCCACCTGTCCTCTGATCCACTGACAACACCCCTCCTAATACTAACCGCCTGACTCCTACCCCTCATAATTATAGCGAGTCAATATCATCTTCACAATGAAAGCCCCTCACGAAAAAAACTCTACCTTTCTATAATAATTTTTCTACAAATTTCCCTAATCATAACATTCATAGCCACAGAGCTAATTCTATTCTATGTCTTATTCGAAACCACCCTCATTCCCACCCTAATTATTATTACTCGATGAGGTAACCAAGCGGAACGCCTCAACGCAGGCACATACTTCTTATTCTATACACTAACCGGCTCTCTCCCCCTATTAATTATATTATTATATGTCTATAACAACCTAGGCTCACTAAACATTATACTCCTGACACTTACAGCCCAAAATTTAACAAACACCTGATCACACAACCTACTTTGACTAGCATGCATAATAGCCTTTATGGTAAAAATACCCTTATATGGCCTACATCTATGACTTCCCAAAGCTCACGTTGAAGCACCCATTGCCGGATCAATAGTCCTTGCTGCAGTACTCCTAAAATTAGGTGGCTACGGCATAATACGGCTTGCCTCAATCCTCAACCCCCTTACAGAATATATAGCCTATCCCTTCCTCATATTATCCCTATGAGGCATAATTATAACAAGCTCAATCTGTCTTCGACAAACAGATCTGAAATCACTCATCGCATACTCTTCCGTAAGCCACATAGCCCTAGTAATTGTAGCCTCTCTCATTCAAACCCCCTGAAGCTTCACTGGCGCGATCATCCTTATGATCGCCCACGGGCTCACATCGTCTATACTATTCTGTCTGGCAAATTCAAACTACGAACGAACCCACAGCCGCATTATAATACTTTCTCGAGGACTTCAAACCCTACTTCCACTAATAGCCTTCTGATGATTTATAGCAAATCTCACCAACCTAGCCTTACCTCCCACTATCAACTTAATAGGAGAACTACTCGTAGTAACAACCTCATTTTCTTGATCATATATTACCATTACACTCACAGGACTAAACATATTAATTACCGCTCTCTATTCCCTACACATATATGTCGTAACCCAACGAGGGTTACTCACACACCACATCACCAACATTAAACCCTCCTTTACACGAGAAAACATATTAATATTCATGCACCTCTCCCCTATCATTCTCCTATCCCTCAACCCTAATATTATTATAGGCCTGACTCCCTGTAAACATAGTTTAACTAAAACACTAGATTGTGAATCTAGACATAGAAACTCATCGCTTCTTGTTTACCGAGAAAGCTTGCAAGGACTGCTAATCCATGCTCCCGTGCCTAACAAAACGGCTCTCTCAACTTTTAAAGGATGATAGTCATCCGTTGACCTTAGGAGTCAAAAATATTGGTGCAACTCCAAATAAAAGTAATAACTATGTACGCTTCTATTACCACATTAATCCTAGCTTCCCTAACTTTCCCTATTATTATAACCTTCATCAGCCCCAACAAAAAATACCTATACCCCCACTATGTAAAAATAACTATAATATTTGCCTTCACCCTCAGCCTCCTTCCCACAACCCTATTTATCTACCTAGATCAAGACATAATTATCTCAAACTGACATTGAACAACTATTCAATCACTAGAATTAACATTAAGCTTTAAACTAGACTATTTTTCCATAATATTTACCCCAATCGCACTATTTATCACCTGATGCATTATGGAATTCTCACTATGATACATAGATTCGGACCCAAATATTGACCAGTTCTTTAAGTATCTCCTTATTTTCCTTATCACTATATTAATTTTAATTACCGCTAACAACCTCTTCCAACTCTTTATCGGATGAGAGGGTGTAGGTATTATATCATTCCTGCTGATTAGTTGATGACATGCCCGAACAGACGCCAACACAGCAGCTATCCAAGCAATCCTGTATAACCGCATTGGTGATATTGGTTTTATTCTAGCTATAACATGGTTCCTACTACACTACAATTCATGAGACCTCCAACAAATATTTATCCTAAACCCCAACCCAAGCTTATTACCACTAATAGGCCTCCTCCTAGCAGCAACAGGCAAATCAGCCCAACTTGGCCTCCATCCCTGACTGCCCTCCGCTATAGAAGGCCCAACCCCAGTCTCAGCCCTACTCCACTCAAGCACCATAGTAGTAGCAGGGGTATTCTTACTCATTCGCTTCCACCCTCTAATAGAAAACAATATATTGATCCAAAACCTCACGCTATGCCTAGGAGCCATTACCACTTTATTCACAGCAGTCTGCGCTTTAACACAAAATGATATCAAAAAAATCGTAGCCTTCTCCACCTCAAGTCAATTAGGACTAATAATAGTTACCATCGGCATTAACCAACCACATCTAGCATTCCTACACATATGCACCCACGCTTTCTTCAAAGCTATACTATTTATTTGTTCTGGCTCTATTATTCACAATCTAAACAACGAACAAGACATCCGAAAAATAGGAGGCTTATTCAAAACAATACCCCTTACCTCAACATCTCTAACTGTAGGCAGCCTGGCACTCACAGGCATACCATTCCTTACAGGCTTCTACTCTAAGGACCTTATTATCGAGACCGCAAACACGTCATATACCAACGCCTGAGCCCTATCTATTACTCTTATTGCCACCTCCCTGACAAGCGCCTATAGCACTCGAACTATTATTCTCACACTAACAGGACAACCTCGCTTTTCAAGTTCAATTAATATTAACGAAAATAATTTAATCCTACTAAACCCGCTAAAACGCCTAACAATAGGCAGCATACTCGCAGGCTTTCTCATCACTAACAATATCTCCCCCACTATACTCCCCCAACTAACAATACCCTATTACCTAAAATATCTAGCTCTGTGCGGAACCGCCCTAGGCTTCCTAATAGCCTTAGATCTCACTCTTATGACTAACAAACTCAAAATAAATACACCATCACACATATTCAAATTTTCCAACATACTAGGCTACTTTCCCACAACAATTCACCGAATAATCCCCTACCAAAATCTGACTATAAGCCAGAATATAGCTTCTCTTCTATTAGACTCAACTTGACTAGAAAAATCAATACCAAAAATAATTTCACAAACCCACATTACTACATCTACTATCACAACTACCCAAAAAGGTATGATTAAATTCTATTCCCTCTCTTTCCTCATTCCTCTCATTTTAATGCTACTTCTAATAACATAA
Colobus_congoensis_PV871998                ATTAACCTAGTATTAGTCCTAACAATTAACACCCTTCTAACCCTAGTACTAATAACCATCATATTCTGATTGCCCCAACTCAATCCCTGTACAGAAAAAGCTAATCCCTACGAGTGTGGTTTCGACCCACTAAACCCCGCCCGCATCCCTTTTTCTATAAAATTTTTCCTAGTAGCCATTACTTTTCTATTATTTGATCTAGAGATTGCCCTACTACTACCACTACCATGAGCCCTCCAGACAACAAACCTTTCCACAATAATTAAATCATCAATGACATTAATTATTATTCTAACCCTCAGCTTGGCCTACGAATGGACTCAAAAGGGCCTAGACTGGACTGAATTGGTAAGTAGTTTAAGCAAAACAAATGATTTCGACTCATTAGATTATGACAGTCATACTAACCAAATGCCCATTATTTACATAAACATTATATTAGCATTCACTATTTCACTCCTAGGCATATTAATCTATCGCTCACACTTAATGTCATCACTACTATGCTTAGAAGGAATAATACTTTCACTATTTATTATAAACACCCTTATGGCTTTAAACACACACTCCCCTCTAGCTAATATTGTACCTATTGCCTTGCTAGTGTTTGCCGCCTGCGAAGCGGCAGTAGGCCTTGCCTTACTAGTCTCAATCTCAAGTACATATGGCCTAGATTATATCCAAAACCTAAGTCTACTTCAATGTTAAAAATAATTTTTCCAACAATCATATTACTACCAATAACATGATTCTCCAAAAATAATATAATCTGAATTAATCTAACTGTATATGCCCTGATTATCAGCCTTATCCCTCTTATATTTTTCAACCAAATCAGCAGCAACCTCATTAATTACTCAACCCACCTATCCTCTGATCCACTGACAACACCCCTCCTAATACTAACCGCCTGACTCCTACCTCTCATAATTATAGCGAGTCAATACCATCTTCACAATGAAAGCCC??CACGAAAAAAACTCTACCTTTCTATAATAATTTTTCTACAAATTTCCCTAATCATAACATTCATAGCCACAGAGCTAATTCTATTCTATGTCTTATTCGAAACCACCCTCATCCCCACCCTAATTATTATTACTCGATGAGGTAACCAAGCGGAACGCCTCAACGCAGGCACATACTTCTTATTCTATACACTAACCGGCTCTCTCCCCCTATTAATTATACTATTATATGTCTATAACAACCTAGGCTCACTAAACATTATACTCCTGACACTTACAGCCCAAAATTTAACAAACACCTGATCACACAACCTACTTTGACTAGCATGTATAATAGCCTTTATGGTAAAAATACCCTTATATGGCCTACATCTATGACTTCCCAAAGCTCACGTTGAAGCACCCATTGCCGGATCAATAGTTCTTGCTGCAGTACTCCTAAAATTAGGTGGCTACGGCATAATACGGCTTGCCTCAATCCTCAACCCCCTTACAGAATATATAGCCTATCCCTTCCTCATATTATCCCTATGAGGCATAATTATAACAAGCTCAATCTGTCTTCGACAAACAGATCTAAAATCACTCATCGCATACTCTTCCGTAAGCCACATAGCCCTAGTAATTGTAGCCTCTCTCATTCAAACCCCCTGAAGCTTCACTGGCGCGATCATCCTTATGATCGCCCACGGGCTCACATCATCTATACTATTCTGTCTGGCAAATTCAAACTACGAACGAACCCACAGCCGCATTATAATACTTTCTCGAGGACTTCAAACCCTACTTCCACTAATAGCCTTCTGATGATTTATAGCAAATCTCACCAACCTAGCCTTACCTCCCACTATCAACTTAATAGGAGAACTACTCGTAGTAACAACCTCATTTTCTTGATCATATATTACCATTACACTCACAGGACTAAACATATTAATTACCGCTCTCTATTCCCTACACATATATGTTGTAACCCAACGAGGGTCACTCACACACCACATCACCAACATTAAACCCTCCTTTACACGAGAAAACATATTAATATTCATGCACCTCTCCCCTATCATTCTCCTATCCCTCAACCCTAATATTATTATAGGCCTGACTCCCTGTAAATATAGTTTAACTAAAACACTAGATTGTGAATCTAGACATAGAAACTCATCGCTTCTTATTTACCGAGAAAGCTTGCAAGGACTGCTAATCCATGCTCCCGTGCCTAACAAAACGGCTCTCTCAACTTTTAAAGGATGATAGTCATCCGTTGACCTTAGGAGTCAAAAATATTGGTGCAACTCCAAATAAAAGTAATAACTATGTACGCTTCTATTACCATATTAATCCTAGCTTCCCTAACTTTCCCTATTATTATAGCCTTCATCAACCCCAACAAAAAATACCTATACCCCCACTATGTAAAAATAACTATAATATTTGCCTTCACCCTCAGCCTCCTTCCCACAACCCTATTTATCTACCTAGATCAAGACATAATTATCTCAAACTGACATTGAACAACTATTCAATCACTAGAATTAACATTAAGCTTTAAACTAGACTATTTTTCCATAATATTTACCCCAATCGCACTATTTATCACCTGATGCATTATGGAATTCTCACTATGATATATAGATTCGGACCCAAATATTGACCAGTTCTTTAAGTATCTCCTTATTTTCCTTATCACTATATTAATTTTAATTACCGCTAACAACCTCTTCCAACTCTTTATCGGATGAGAGGGTGTAGGTATTATATCATTCCTGCTGATTAGTTGATGACATGCCCGAACAGACGCCAACACAGCAGCTATCCAAGCAATCCTGTACAACCGCATTGGTGATATTGGTTTCATTCTAGCTATAACATGGTTCCTACTACACTACAATTCATGAGACCTCCAACAAATATTTATCCTAAACCCCAACCCAAGCTTATTACCACTAATAGGCCTCCTCCTAGCAGCAACAGGCAAATCAGCCCAACTTGGCCTCCATCCCTGACTGCCCTCCGCTATAGAAGGCCCAACCCCAGTCTCAGCCCTACTCCACTCAAGCACCATAGTAGTAGCAGGGGTATTCTTACTCATTCGCTTCCACCCTCTAATAGAAAACAATATATTGATCCAAAACCTCACGCTATGCCTAGGAGCCATTACCACTTTATTCACAGCGGTCTGCGCTTTAACACAAAATGATATCAAAAAAATCGTAGCCTTCTCCACCTCAAGTCAATTAGGACTAATAATAGTTACCATCGGCATTAACCAACCACATCTAGCATTCCTACACATATGCACCCACGCTTTCTTCAAAGCTATACTATTTATTTGTTCTGGCTCTATTATTCACAATCTAAACAACGAACAAGACATCCGAAAAATAGGAGGCTTATTCAAAACAATGCCCCTTACCTCAACATCTCTAACTGTAGGCAGCCTGGCACTCACAGGCATACCATTCCTTACAGGCTTCTACTCTAAGGACCTTATTATCGAGACCGCAAACACGTCATATACCAACGCCTGAGCCCTATCTACTACTCTTATTGCCACCTCCCTGACAAGCGCCTATAGCACTCGAACTATTATTCTCACACTAACAGGACAACCTCGCTTTTCAAGTTCAATTAATATTAACGAAAATAATTTAATCCTACTAAACCCGCTAAAACGCCTAACAATAGGCAGCATACTCGCAGGCTTTCTCATCACTAACAATATCTCCCCCACTATACTCCCCCAACTAACAATACCCTATTACCTAAAATACCTAGCTCTGTGCGGAACCGCCCTAGGCTTCCTAATAGCCTTAGATCTCACTCTTATGACTAACAAACTCAAAATAAATACACCATCACACATATTCAAATTTTCCAACATACTAGGCTATTTTCCCACAACAATTCACCGAATAATCCCCTACCAAAATCTTACTATAAGCCAGAATATAGCTTCTCTTCTATTAGACTCAACTTGACTAGAAAAATCAATACCAAAAATAATTTCACAAACCCACATTACTACATCTACTATCACAACTACCCAAAAAGGTATGATTAAATTTTATTTCCTCTCTTTCCTCATTCCTCTCATTTTAATGCTACTTCTAATAACATAA
Colobus_satanas_satanas_EU580055           ATTAACCTAATACTAACCTTAACAATCAACACCCTTCTAACCCTAGTACTAACAACTATCATATTCTGGCTACCCCAACTCAACCCCTACACAGAAAAAGCTAATCCCTACGAGTGCGGCTTCGATCCACTAAACCCCGCCCGCATCCCCTTCTCTATAAAATTTTTTCTAGTAGCCATTACTTTTCTATTATTTGACCTAGAGATCGCCCTACTACTACCACTACCATGAGCCCTCCAGACAACAAACCTTTCCGTAATAATTAAATCATCAATGATATTAATTACTATTCTGACTCTCAGTCTGGCCTATGAATGGACTCAAAAGGGTCTGGATTGAACTGAATTGGTAAGTAGTTTAAGCAAAACAAATGATTTCGACTCATTAGATTATGACAATCATACTAACCAAATGCCCATTGTTTACATAAGTATTGTACTAGCATTCACTATTTCACTCCTAGGCATATTGGTCTATCGCTCGCACTTAATATCATCACTATTGTGCTTAGAGGGAATGATACTTTCACTATTTATTATAAACACCCTCATAGCTTTAAATATACACCACCCTCTAGCTAACATTGTACCCATTATCCTGCTAGTATTTGCCGCCTGCGAGGCGGCAGTGGGCCTTGCCCTGTTAGTCTCAATCTCAAGTACATATAACCTAGATTATATCCAAAACCTAAGTCTACTTCAATGTTAAAAATAATTTTTCCAACAATCATACTACTACCAACAACATGGTTTTCCAAAAATAACATAATCTGAATTAACCTAACTACACATAGTTTGATTATTAGCCTCATCCCCCTTCTATTCTTCAACCAAACCAACAGCAACCTCATCAACTGTTCAACCCACCTATCCTCTGATCCACTAACAACACCTCTCCTAATACTAACCGCCTGATTGTTGCCCCTCATAATTATAGCAAGCCAATACCACCTTCACAATGAAAGCCCTCCGCGAAAAAAACTCTATGTCTCTATAATAATTTTTCTACAAATTACCCTAATTATAACATTCATAGCCACAGAGCTAATTCTATTCTACATCTTATTCGAAACCACCCTCATCCCCACCCTAATTATCATTACTCGATGGGGTAGCCAAGCAGAACGCCTCAACGCAGGTACATACTTCTTATTCTATACGCTAACCGGCTCTCTCCCCCTGTTAATTATATTATTATATATCTACAATGACCTAGGCTCACTAAATATTATACTCCTGACACTCACAGCCCAAGAATTAACAAACACCTGATCACACAACTTACTCTGATTAGCATGTATGATGGCCTTTATGGTAAAAATACCCCTATATGGCCTACACTTATGACTTCCTAAAGCCCATGTTGAAGCACCCATTGCCGGGTCAATAGTCCTTGCTGCAGTACTCCTAAAATTGGGTGGCTATGGTATAATACGGCTTACCTCAATCCTTGACCCGCTTACAGAGTATATAGCCTACCCTTTCCTCATATTATCTCTATGAGGCATAATCATAACAAGCTCAATCTGCCTTCGACAAACAGATCTAAAATCACTCATCGCATACTCCTCCGTAAGCCACATGGCCCTAGTAATTGTAGCCTCTCTCATTCAAACCCCCTGAAGCCTCACTGGCGCAATTATCCTCATAGTCGCCCATGGACTTACGTCATCTATACTATTCTGCCTAGCAAATTCAAACTACGAACGAACCCACAGCCGCATTATAATACTTTCTCGAGGACTTCAAACTCTACTTCCACTAATAGCCTTCTGATGGTTTACAGCAAATCTCACCAACCTAGCCTTACCCCCCACTATCAACCTAGTAGGAGAATTACTCGTAGTAGCAACTTCATTTTCTTGATCACACATTACCATTATACTCACGGGACTAAATATGCTAATCACCGCCCTCTACTCCCTACATATATACGTTACAACCCAACGAGGGTTACTCACCCATCACGCCACCAGCATTAAACCCTCCTTTACACGAGAAAACACACTAATATTCATACATCTCTCCCCTATCATTCTCCTATCCCTCAACCCTAACGTTATTATAGGCCTAACTCCTTGTAAATATAGTTTAACCAAAACACTAGATTGTGAACCTAGACATAGGAGCTTATCGCTTCTTGTTTACCGAGAAAGCTTGCAAGGACTGCTAATCCATGCTCCCGTATTTAACAAAACGGCTATCTCAACTTTTAAAGGATGGCAGTTATCCATTGACCTTAGGAGTCAAAAACATTGGTGCAACTCCAAATAAAAGTAATAACTATGCACGCTTCTATTATCATACTAACCCTAACTTCCCTAACTTTCCCAATTATTATAACCCTCATCAGCCCCAGCAAAAAACACCTGTATCCCCACTATGTAAAAACAACTATAATATTTGCCTTCACCCTCAGTCTCCTTCCCACAGCCCTATTTATCTTTCTGGATCAAGACATAATTATCTCAAACTGACATTGAACAACCATCCAATCACTAGAACTAACATTAAGTTTCAAACTAGACTATTTTTCCATAATATTCACCCCAATTGCACTATTTATCACCTGATGCATTATGGAATTCTCATTATGATATATAGACTCAGACCCAAATATTGACCAATTCTTTAAGTATCTCCTTATTTTCCTTATCACTATATTAATTTTAATTACCGCTAATAACCTCTTCCAACTCTTTATCGGATGGGAGGGCGTAGGCATCATATCATTCCTACTGATTGGTTGATGACATGCTCGAACAGACGCCAACACAGCAGCTATCCAAGCAATCCTATACAACCGCATTGGCGATATTGGCTTTATTCTAGCTATAGCATGATTCCTACTATATTACAACTCATGAGATCTCCAACAAATATTTATCCTAAACCCCAACCCAAGCCTACTGCCACTAATAGGCCTTCTCCTGGCAGCAACAGGCAAATCAGCTCAGCTTGGCCTCCACCCCTGACTACCCTCAGCCATAGAAGGTCCAACCCCGGTCTCAGCTCTACTTCACTCGAGCACCATAGTAGTAGCAGGGGTATTTTTACTCATTCGCTTCCACCCTCTAATAGAAAACAACATATTAATCCAAAGCCTCACACTATGTCTAGGAGCCATCACCACTTTATTCATAGCAGTCTGCGCTTTAACACAAAATGATATCAAAAAAATCGTAGCCTTCTCCACCTCAAGTCAACTAGGGCTAATAATAGTTACCATCGGCATTAACCAACCACACCTAGCATTCCTACACATATGCACCCACGCCTTCTTTAAAGCTATATTATTCATTTGTTCTGGTTCTATCATTCACAACCTAAACAACGAACAAGACATTCGAAAAATAGGGGGATTATTCAAAGCAATACCCCTTACCTCAACATCTCTGACCGTAGCTAGCCTAGCACTCACAGGCATACCATTCCTTACAGGCTTCTACTCTAAAGACCTTATCATCGAAACCGCAAACACGTCATATACCAACGCCTGAGCCCTGTCTATAACTCTTATCGCCACCTCTCTGACAAGCGCCTACAGCACTCGAACTATTATTCTCACACTAACAGGTCAACCTCGCTTTTCAAGCTCAATCAATATTAACGAAAATAGTTTAACTCTACTAAACCCACTAAAACGCCTAGCAATAGGCAGCATGCTTGCAGGCTTCCTTATCACCAACAATATCTCCCCCACTATAATCCCCCAACTAACAATACCCTATTACCTAAAATACCTAGCCCTATGCGGAACCGCCTTGGGCTTCCTAATAGCCTTAGATCTAACTCTCATGACTAACAAACTCAAAATAAATATGCCATCACACATATTCAAATTTTCCAACATACTAGGATATTTCCCCACAACAATTCACCGATTAATCCCCTATCAAAACCTAATTATGAGCCAAAATATGGCCTCTCTCCTATTAGACTCAACTTGACTAGAAAAATTAATACCCAAAACAATCTCACAAATTCACATTACTACATCTATCATCATAACAACCCAAAAAGGCATAATTAAACTCTACTTCCTCTCCTTCCTCATCTCCCTTGTTCTAACTCTACTTCTAATAACATAA
Colobus_satanas_satanas_EU580054           ATTAACCTAATACTAACCCTAACAATCAACACCCTTCTAACCCTAGTACTAACAACTATCATATTCTGGCTACCCCAACTCAACCCCTACACAGAAAAAGCTAATCCCTACGAGTGCGGCTTCGATCCACTAAACCCCGCCCGCATCCCCTTCTCTATAAAATTTTTTCTAGTAGCCATTACTTTTCTATTATTTGACCTAGAGATCGCCCTACTACTACCACTACCATGAGCCCTCCAGACAACAAACCTTTCCGTAATAATTAAATCATCAATGATATTAATTACTATTCTGACTCTCAGTCTGGCCTATGAATGGACTCAAAAGGGTCTGGATTGAACTGAATTGGTAAGTAGTTTAAGCAAAACAAATGATTTCGACTCATTAGATTATGACAATCATACTAACCAAATGCCCATTATTTACATAAGTATTGTACTAGCATTCACTATTTCACTCCTAGGCATATTGGTCTATCGCTCGCACTTAATATCATCACTATTGTGCTTAGAGGGAATGATACTTTCACTATTTATTATAAACACCCTCATAGCTTTAAATATACACCACCCTCTAGCTAACATTGTACCCATTATCCTGCTAGTATTTGCCGCCTGCGAGGCGGCAGTGGGCCTCGCCCTGTTAGTCTCAATCTCAAGTACATATAACCTAGATTATATCCAAAACCTAAGTCTACTTCAATGTTAAAAATAATCTTTCCAACAATCATACTACTACCAACAACATGGTTTTCCAAAAATAACATAATCTGAATTAACCTAACTACACATAGTTTGATTATTAGCCTCATCCCCCTTCTATTCTTCAACCAAACCAACAGCAACCTCATCAACTGTTCAACCCACCTATCCTCTGATCCACTAACAACACCTCTCCTAATACTAACCGCCTGATTGTTGCCCCTCATAATTATAGCAAGCCAATACCACCTTCACAATGAAAGCCCTCCGCGAAAAAAACTCTATGTCTCTATAATAATTTTTCTACAAATTACCCTAATTATAACATTCATAGCCACAGAGCTAATTCTATTCTACATCTTATTCGAAACCACCCTCATCCCCACCCTAATTATCATTACTCGATGGGGTAGCCAAGCAGAACGCCTCAACGCAGGTACATACTTCTTATTCTATACGCTAACCGGCTCTCTCCCCCTGTTAATTATATTATTATATATCTACAATGACCTAGGCTCACTAAATATTATACTCCTGACACTCACAGCCCGAGAATTAACAAACACCTGATCACACAACTTACTCTGATTAGCATGTATGATGGCCTTTATGGTAAAAATACCCCTATATGGCCTACACTTATGACTTCCTAAAGCCCATGTTGAAGCACCCATTGCCGGGTCAATAGTCCTTGCTGCAGTACTCCTAAAATTGGGTGGCTATGGTATAATACGGCTTACCTCAATCCTTGACCCGCTTACAGAGTATATAGCCTACCCTTTCCTCATATTATCTCTATGAGGCATAATCATAACAAGCTCAATCTGCCTTCGACAAACAGATCTAAAATCACTCATCGCATACTCCTCCGTAAGCCACATGGCCCTAGTAATTGTAGCCTCTCTCATTCAAACTCCCTGAAGCCTCACTGGCGCAATTATCCTCATAGTCGCCCATGGACTTACGTCATCTATACTATTCTGCCTAGCAAATTCAAACTACGAACGAACCCACAGCCGCATTATAATACTTTCTCGAGGACTTCAAACTCTACTTCCACTAATAGCCTTCTGATGGTTTACAGCAAATCTCACCAACCTAGCCTTACCCCCCACTATCAACCTAGTAGGAGAATTACTCGTAGTAGCAACTTCATTTTCTTGATCACACATTACCATTATACTCACGGGACTAAATATGCTAATCACCGCCCTCTACTCCCTACATATATACGTTACAACCCAACGAGGGTTACTCACCCATCACGCCACCAGCATTAAACCCTCCTTTACACGAGAAAACACACTAATATTCATACATCTCTCCCCTATCATTCTCCTATCCCTCAACCCTAACGTTATTATAGGCCTAACTCCTTGTAAATATAGTTTAACCAAAACACTAGATTGTGAACCTAGACATAGGAGCTTATCGCTTCTTGTTTACCGAGAAAGCTTGCAAGGACTGCTAATCCATGCTCCCGTATTTAACAAAACGGCTATCTCAACTTTTAAAGGATGGCAGTTATCCATTGACCTTAGGAGTCAAAAACATTGGTGCAACTCCAAATAAAAGTAATAACTATGCACGCTTCTATTATCATACTAACCCTAACTTCCCTAACTTTCCCAATTATTATAACCCTCATCAGCCCCAGCAAAAAACACCTGTATCCCCACTATGTAAAAACAACTATAATATTTGCCTTCACCCTCAGTCTCCTTCCCACAGCCCTATTTATCTTTCTGGATCAAGACATAATTATCTCAAACTGACATTGAACAACCATCCAATCACTAGAACTAACATTAAGTTTCAAACTAGACTATTTTTCCATAATATTCACCCCAATTGCACTATTTATCACCTGATGCATTATGGAATTCTCATTATGATATATAGACTCAGACCCAAATATTGACCAATTCTTTAAGTATCTCCTTATTTTCCTTATCACTATATTAATTTTAATTACCGCTAATAACCTCTTCCAACTCTTTATCGGATGAGAGGGCGTAGGCATCATATCATTCCTACTGATTGGTTGATGACATGCTCGAACAGACGCCAACACAGCAGCTATCCAAGCAATCCTATACAACCGCATTGGCGATATTGGCTTTATTCTAGCTATAGCATGATTCCTACTATATTACAACTCATGAGATCTCCAACAAATATTTATCCTAAACCCCAACCCAAGCCTACTGCCACTAATAGGCCTTCTCCTGGCAGCAACAGGCAAATCAGCTCAGCTTGGCCTCCACCCCTGACTACCCTCGGCCATAGAAGGTCCAACCCCGGTCTCAGCTCTACTTCACTCGAGCACCATAGTAGTAGCAGGGGTATTTTTACTCATTCGCTTCCACCCTCTAATAGAAAACAACATATTAATCCAAAGCCTCACACTATGTCTAGGAGCCATCACCACTTTATTCATAGCAGTCTGCGCTTTAACACAAAATGATATCAAAAAAATCGTAGCCTTCTCCACCTCAAGTCAACTAGGGCTAATAATAGTTACCATCGGCATTAACCAACCACACCTAGCATTCCTACACATATGCACCCACGCCTTCTTCAAAGCTATATTATTCATTTGTTCTGGTTCTATCATTCACAACCTAAACAACGAACAAGACATTCGAAAAATAGGGGGATTATTCAAAGCAATACCCCTTACCTCAACATCTCTGACCGTAGCTAGCCTAGCACTCACAGGCATACCATTCCTTACAGGCTTCTACTCTAAAGACCTTATCATCGAAACCGCAAACACGTCATATACCAACGCCTGAGCCCTGTCTATAACTCTTATTGCCACCTCCCTGACAAGCGCCTACAGCACTCGAACTATTATTCTCACACTAACAGGTCAACCTCGCTTTTCAAGCTCAATCAATATTAACGAAAATAGTTTAACTCTACTAAACCCACTAAAACGCCTAGCAATAGGCAGCATGCTTGCAGGCTTCCTTATCACCAACAATATCTCCCCCACTATAATCCCCCAACTAACAATACCCTATTACCTAAAATACCTAGCCCTATGCGGAACCGCCTTGGGCTTCCTAATAGCCTTAGATCTAACTCTCATGACTAACAAACTCAAAATAAATATGCCATCACACATATTCAAATTTTCCAACATACTAGGATATTTCCCCACAACAATCCACCGATTAATCCCCTATCAAAACCTAATTATGAGCCAAAATATGGCCTCTCTCCTATTAGACTCAACCTGACTAGAAAAATTAATACCCAAAACAATCTCACAAATTCACATTACTACATCTATCATCATAACAACCCAAAAAGGCATAATTAAACTCTACTTCCTCTCCTTCCTCATCCCCCTTATTCTAACTCTACTTCTAATAACATAA
Colobus_polykomos_EU580053                 ATTAACCTAGTATTAATTCTAACAATTAACACTCTCCTAACCCTAGTACTAATAGTTATTATATTCTGATTACCCCAACTCAGCCCCTACACAGAAAAAGCTAACCCCTACGAATGCGGCTTCGACCCACTAAATCCCGCCCGCATCCCTTTTTCTATAAAATTTTTCCTAGTAGCCATTACTTTCCTACTGTTTGACCTAGAAATTGCTCTACTACTACCACTACCATGAGCCCTCCAGACAACAAACCTTCCCGCAATAATTAAATCATCAATGATATTAATTATTATTCTAACCCTCAGCCTGGCCTACGAATGAACTCAAAAGGGCCTAGATTGAGCTGAATTGGTAAGTAGTTTAAACAAAACAAATGATTTCGACTCATTAGATTATGACAACCATACTGACCAAATGCCCATTATTTACATAAATATTATACTAGCATTCACTATCTCACTCCTAGGCATACTAATCTATCGCTCACATTTAATATCATCACTACTATGCTTAGAAGGAATAATACTTTCACTATTTATTATAAACACCCTTATGGCTTTAAACACACACTCCCCCCTAACTAATATTGTACCTATTACCTTACTAGTATTTGCCGCCTGCGAAGCAGCAGTAGGCCTTGCCCTATTAGTCTCAATTTCAAGTACATATGGCTTGGATCACATCCAAAACCTAAACCTACTTCAATGCTAAAAATAATTTTTCCAACAATCATATTATTACCAATAACATGATTCTCCAAAAATAACATAATCTGAATTAACCTAACTACACATGGTTTGATTATCAGCCTTATCCCCCTTCTATTCTTCAATCAAGCCAGCAGCAACCTCATTAATTATTCAACCTACCTATCCTCTGATCCGCTAACAACACCCCTCCTAATATTAACCGCCTGACTCCTGCCCCTCATAATTATAGCAAGTCAATATCATCTTCACAATGAAAGCCCCTCACGAAAAAAAATCTATCTCTCCATAATAATTTTTCTACAAATTTCCCTGATCATAACATTCATAGCCACAGAGCTAATTCTATTCTATATCTTATTCGAAACTACCCTCATCCCCACCTTAATTATTATTACTCGATGGGGTGTCCAAGCAGAACGCCTCAACGCAGGCACATATTTCCTATTCTATACACTAACTGGCTCCCTCCCCCTATTAATTATACTATTATATATCTATAACGGCCTAGGCTCACTAAACATTATATTCCTTACACTCACAGCCCAAAAATTAACGAGCACCTGATCACACAACCTACTTTGACTGGCATGTATAATAGCCTTTATGGTAAAAATGCCCTTATATGGCCTACATTTATGGCTTCCTAAAGCCCACGTTGAAGCACCCATTGCCGGATCGATAGTCCTTGCTGCAGTGCTTCTAAAGTTAGGGGGCTATGGCATAATACGACTCACCCCAATCCTTGATCCACTTACAGAATATATAGCCTACCCTTTCCTCATACTATCCCTGTGAGGCATAATCATAACAAGCTCAATCTGCCTTCGACAAACAGATCTGAAGTCACTCATCGCATATTCCTCCGTAAGCCACATAGCCCTAGTAATCATAGCTTCCCTCATTCAAACCCCCTGAAGCTTCACTGGCGCAATTATCCTCATAATTGCCCATGGACTCACATCATCTATGCTATTCTGCCTAGCAAATTCAAACTACGAACGAACCCACAGCCGCATTATAATACTTTCTCGAGGACTTCAAACCCTACTTCCACTAATAGCCTTCTGATGGTTTGTTGCAAATCTCACTAACCTAGCCCTACCCCCCACTATTAACCTAATAGGAGAATTACTCGTAATAATAACCTCATTTTCTTGATCACATATTACCATCATACTTACAGGACTAAATATGCTAATTACCGCCCTCTATTCCCTATACATGTATATCACAACCCAACGAGGACCACTCACCCACCACATCACCAATATTAAACCCTCCTTTACACGAGAAAACATACTAATACTTATGCATCTCTCCCCTATCATTCTCCTATCCCTCAACCCCAATATTATTATAGGCTTAACTCCTTGTAAATATAATTTAACTAAAATACTAGATTGTGAACCTAGACATAGAAGCTTACCGCTTCTTATTTACCGAGAAAGCTTGCAAGGACTGCTAATCCATGCTCCCGTACCTAACAAAACGGCTCTCTCAACTTTTAAAGGATGGCAGTCATCCATTGGCCTTAGGAGTCAAAAATATTGGTGCAACTCCAAATAAAAGTAATAACCATGCATGCTTCCATTATTATACTAACCCTAACTTCCTTAACTTTCCCAATTATTATAACCCTCATCAGTCCTAGCAAAAAACCCATGTACCCCCACTATGTAAAAACAACTATAATATTTGCCTTCACCCTCAGTCTGCTCCCTATAACCCTATTCATCTTTCTGGATCAAGACATAATTATCTCAAACTGACATTGAACAACTATCCAATCGCTAGAACTAACATTAAGCTTCAAACTAGACTATTTTTCCATAATATTTACCCCAATTGCACTATTTGTCACCTGATCCATTATAGAGTTTTCATTATGGTATATAAATTCGGATCCAAACATTGACCAATTCTTTAAATATCTCCTCATTTTCCTCATCACTATATTAATTTTAATTACCGCTAATAACCTCTTCCAACTCTTTATCGGATGAGAAGGTGTAGGTATTATATCATTTTTATTAATTGGCTGATGACATGCTCGAACAGATGCCAACACAGCAGCAATCCAAGCGGTTCTGTACAACCGCATTGGTGACATCGGCTTTATTCTAGCCATAGCATGGTTTCTACTACACTACAACTCATGAGACCTCCAACAAATATTTATCCTAAACTCCAGCCCAAGCCTATTACCACTAATAGGCCTCCTCCTGGCAGCAACAGGTAAATCAGCTCAACTTGGCCTCCATCCCTGACTACCCTCCGCTATAGAAGGCCCAACCCCAGTCTCAGCCCTACTCCACTCAAGTACCATAGTGGTAGCAGGAGTATTTTTACTCATTCGCTTTCACCCTCTCATAGAAAACAACATGCTAATCCAAAGCCTCACACTATGCCTAGGAGCCATTACCACTCTATTCATAGCAATCTGCGCTTTAACACAAAATGATATCAAAAAAATCGTAGCTTTCTCCACCTCAAGCCAACTAGGACTAATAATAGTTACCATTGGCATCAATCAACCACATCTAGCATTCCTACATGTGTGTACCCACGCTTTCTTCAAAGCTATGCTATTTATCTGTTCTGGGTCTATCATCCACAACCTCAACAATGAGCAAGACATTCGAAAAATAGGCGGATTATTTAAAACGATACCCCTTACCTCGACATCCCTAACTGTAGGCAGCCTAGCACTAACAGGCATACCATTCCTTACGGGCTTCTACTCTAAAGACCTTATTATCGAAACCGCAAACACGTCATATACCAACGCCTGAGCCCTATCTACTACTCTTATCGCCACCTCCCTAACTAGCGCCTACAGCACTCGAACTATCATTTTTACACTAACAGGACGGCCCCGCTTTTCAAGCTCAATCAACATTAACGAAAATAGTCCAACCCTACTAAACCCACTAAAACGCCTGACAATAGGCAGCATACTCGCAGGCTTTCTTATCACCAACAATATTTCCCCCACTATACTTCCCCAACTAACAATACCTTATTACCTGAAATATCTAGCCCTATGCGGAACCGCTCTAGGCTTCCTAATAGCCTTAGACCTATCTCTTATAACCAACAAGCTCAAAATAAACACACCATCACATATATTCAAATTTTCTAATATACTAGGTTATTTTCCCACAACAATTCACCGAATAATTCCCTATCAAAATCTAACTATAAGTCAAAATATAGCCTTCCTCCTACTAGACTCAACTTGACTAGAAAAATCAATACCCAAAACAATCACACAAATCCACATTACTACATCCACCATCACAACCTCTCAAAAAGGTATAATTAAACTTTATTTCCTCTCCTTCCTTATCCCCCTTATTCTAACCCCACTTCTAATAATATAA
Colobus_guereza_occidentalis_EU580052      ATTAACCTAGTATTAATCCTAACAATTAACACCCTCCTAACCCTAATACTAATAGTTATCATATTCTGATTACCCCAACTCAATTCCTACACAGAAAAAACTAACCCCTACGAATGCGGCTTCGATCCACTAAATCCTGCCCGCATCCCCTTTTCTATAAAATTTTTCCTAGTAGCCATTACTTTTCTACTATTTGACCTAGAAATTGCCCTACTACTACCACTACCATGAGCCCTCCAGACAACAAACCTTTCCACAATAATTAAATCATCAATGATATTAATCACTATTTTAACCCTCAGCCTGGCCTATGAATGAACTCAAAAGGGCCTAGATTGAGCTGAATTGGTAAGTAGTTTAAACAAAACAAATGATTTCGACTCATTAGATTATGACAACCATACTAACCAAATGCCCATTATTTACATAAATATTATATTAGCATTCACTATTTCACTCCTAGGCATACTAATCTATCGCTCACATTTAATATCATCACTACTATGCCTAGAAGGAATAATACTCTCACTATTTATCATAAACACCCTCATGGCCTTAAACATACACTCCCCCCTAACTAATATTGTACCTATTACCCTGTTAGTATTTGCCGCCTGCGAAGCGGCAGTAGGCCTTGCCTTATTAGTTTCAATTTCAAGTACATATGGCCTAGATCATGTCCAAAACCTAAGCCTACTTCAATGTTAAAAATAATTTTTCCTACAATCATATTACTACCAATAACATGGCTCTCCAAAAATAACATAATCTGAATTAACCTAACTACACATAGCTTGATCATCAGCCTTATCCCTCTTCTATTCTTCAATCAAACCAACAGCAACCTCATTAATTATTCAACCTACCTATCCTCTGATCCACTAACAACACCCCTCCTAATATTAACCGCCTGACTCCTGCCCCTCATAATCATAGCAAGTCAGTATCATCTTCACAATGAAAGTCCCTCACGAAAAAAACTCTATCTCTCCATAATAGTTTTTCTACAAATTTCCCTGATCATAACATTCATAGCCACAGAGCTAATTCTATTCTACATCTTATTCGAAGCCACCCTCATCCCCACCTTAATTATTATTACTCGATGGGGTGTCCAAGCAGAACGCCTCAATGCAGGCACATATTTCCTATTCTACACACTAACTGGCTCCCTCCCCCTATTAATTATATTATTATATACCTATAACGACCTAGGCTCACTAAACATTATATTCCTTACACTTACAGCCCAAAAATTAACGAGCACCTGATCACACAACCTACTTTGACTAGCATGTATAATGGCCTTTATGGTAAAAATGCCCTTATATGGCCTACATTTATGGCTTCCTAAAGCCCACGTTGAAGCACCCATTGCCGGGTCAATAGTCCTTGCTGCAGTGCTTCTAAAATTAGGTGGTTATGGTATAATACGACTCACCCCAATCCTTGATCCACTTACAGAACACATAGCCTACCCCTTCCTCATATTATCTCTATGAGGCATAATTATAACAAGCTCAATCTGCCTTCGACAAACAGATCTGAAGTCACTCATCGCATATTCCTCCGTAAGCCATATGGCCCTAGTAATTATAGCTTCCCTCATTCAAACCCCCTGAAGCTTCACTGGCGCAATTATCCTCATAATAGCCCATGGGCTCACGTCATCTATACTATTCTGCCTAGCAAATTCAAACTACGAACGAACCCACAGCCGCATTATAATACTCTCTCGAGGACTTCAAACCCTACTTCCACTAATAGCCTTCTGATGGTTTATAGCAAATCTCACTAACCTAGCCCTACCCCCCACTATTAACCTAATAGGAGAACTGCTCGTAGTAATAGCCTCATTTTCTTGATCACATGCTACCATTATACTCACAGGACTAAATATACTAATTACCGCCCTCTATTCCCTACACATGTACATTACAACCCAACGAGGATCACTCACCCACCACATCACCAACATTAAACCCTCCTTTACACGAGAAAACATACTAATACTTATACACCTCTCCCCTATCATTCTCTTATCCCTCAACCCTAACATTATTATAGGCTTAACTCCTTGTAAATATAATTTAACTAAAATACTAGATTGTGAACCTAGACATAGAAGCCTACCGCTTCTTATTTACCGAGAAAGCTTGCAAGGACTGCTAATCCATGCTCCCGTACCTAACAAAACGGCTCTCTCAACTTTTAAAGGATAACAGTCATCCATTGGCCTTAGGAGCCAAAAATATTGGTGCAACTCCAAATAAAAGTAGCAACCATGCATGCTTCCATCATTATACTAACCCTAACTTCCTTAACTTTCCCAATTATCATAACCCTCATCAATCCTAGCAAAAAACTCATGTACCCCTACTATGTAAAAACAACCATAATATTTACCTTCACCCTCAGCCTACTCCCCATAGCCCTATTTATCTTTCTGGATCAGGACATAATTATCTCAAACTGACATTGAACAACTATTCAATCACTAGAACTGACATTAAGCTTCAAACTAGACTACCTTTCCATAATATTTACCCCAATCGCACTATTTATCACCTGATGTATTATAGAGTTTTCATTATGATATATAAGTTCAGATCCAAACATTAATCAGTTCTTTAAGTATCTCCTCATTTTCCTCATTACTATATTAATCTTAATTACCGCTAATAACCTTTTCCAACTCTTTATCGGATGAGAAGGTGTGGGTATTATATCATTTTTACTGATTGGCTGATGACATGCCCGAACAGATGCCAACACAGCGGCAGTCCAAGCAGTCCTGTACAACCGCATTGGTGATATTGGCTTTATTCTAGCCATAGCATGATTTCTACTACACTACAACTCATGAGACCTCCAACAAATATTCATCCTAAACTCCAACCCAAGCCTACTACCACTAATAGGTCTCCTCCTGGCAGCAACAGGCAAATCAGCCCAACTTGGCCTCCACCCCTGACTGCCCTCCGCTATAGAAGGCCCAACCCCAGTCTCAGCCCTACTCCACTCGAGCACCATAGTGGTAGCAGGAGTATTTTTACTTATTCGCTTCCACCCTCTGATAGAAAACAACATGTTAATCCAAAACCTCACACTATGCCTAGGAGCCATTACCACCTTATTCATAGCAATCTGCGCTTTAACACAAAATGATATCAAAAAAATCGTAGCTTTCTCCACTTCAAGCCAACTAGGACTAATAATAGTTACCATTGGCATTAATCAACCATACCTGGCATTCCTACATGTATGTACCCACGCTTTCTTCAAAGCTATACTATTTATCTGTTCTGGATCTATTATTCACAACCTAAACAACGAGCAAGATATCCGAAAAATAGGAGGATTATTTAAAACAATACCCCTTACCTCAACATGCCTAACTGTAGGCAGCCTGGCACTCACAGGCATACCATTCCTTACGGGCTTCTACTCTAAAGACCTTATTATCGAAACCGCAAACACGTCATATACCAACGCCTGAGCCCTATCTATTACTCTTATCGCTACCTCCCTGACTAGCGCCTACAGCACTCGAACTATCATTTTTACACTAACAGGACAACCCCGCTTTTCAAGCTCAATCAACATTAACGAAAACAGTTCAACCCTACTGAACCCACTAAAACGCCTAGCAGTAGGCAGCATACTCGCAGGTTTTCTTATCACCAATAACATTTCCCCCACTACACTCCCCCAACTAACAATACCTTATTACCTGAAGTACCTAGCCCTGTGCGTAACCGCCCTAGGCTTTCTAATAGCCTTAGACCTAACTCTTATGACCAATAAACTCAAAATAAAGACACCATCACACATATTCAAATTTTCCAATATACTGGGCTATTTTCCCACAACAATTCATCGAATAATTCCCTATCAAAATCTGACTATAAGCCAAAATATAGCCTTTCTCCTACTAGACTCAACTTGACTAGAAAAATTAATACCCAAAACAATTACACAAATTCACATTACTTCATCCACCATCATAACCTCTCAAAAAGGTATAATCAAACTCTATTTCCTCTCCTTCCTTATCCCTCTTATTTTAACCCCGCTTCTAATAATGTAA
Colobus_guereza_matschiei_EU580051         ATTAACCTAGTATTGATCCTAACAATTAATACCCTCCTAACCCTAATACTAATAATTATCATATTCTGATTACCCCAACTCAATTCCTACACAGAAAAAACTAACCCCTACGAATGCGGCTTCGATCCGCTAAATCCTGCCCGCATCCCCTTTTCTATAAAATTTTTCCTAGTAGCCATTACTTTTCTACTATTTGACCTAGAAATTGCCCTACTACTACCACTACCATGAGCCCTCCAGACAACAAACCTTTCCACAATAATTAAATCATCAATGATATTAGTTACTATTCTAACCCTCAGCCTAGCTTATGAATGAACTCAAAAGGGTCTAGATTGAGCTGAATTGGTAAGTAGTTTAAACAAAACAAATGATTTCGACTCATTAGATTATGACAACCATACTAACCAAATGCCCATTATTTACATAAATATTATATTAGCATTCACTATTTCACTCCTAGGCATACTAATCTATCGCTCACATTTAATATCATCACTATTGTGCCTAGAAGGAATAATACTCTCACTATTTATCATAAATACCCTCATGGCTTTAAACATACACTCCCCCCTAACTAATATTGTACCTATTACCCTGTTAGTATTTGCCGCCTGCGAAGCGGCAGTAGGCCTTGCCTTATTAGTTTCAATTTCAAGTACATATGGCCTAGATCATATCCAAAACCTAAGCCTACTTCAATGTTAAAAATAATTTTTCCTACAATCATATTACTACCAATAACATGGTTCTCCAAAAATAACATAATCTGAATTAACCTGACTACACATAGCTTGATCATCAGCCTTATCCCTCTTCTATTCTTCAATCAAACCAACAGCAACCTCATTAATTATTCAACCTACCTATCCTCTGATCCACTAACAACACCTCTCCTAATACTAACCGCCTGACTCCTGCCCCTCATAATCATAGCAAGTCAATACCACCTTCACAATGAAAGTCCCTCACGAAAAAAACTCTATCTCTCCATAATAGTTTTTCTACAAATTTCCCTGATCATAACATTCATAGCCACAGAGCTAATTCTATTCTATATCCTATTCGAAACCACCCTCATCCCCACCTTAATTATTATTACTCGATGGGGTGTCCAAGCAGAACGCCTCAACGCAGGCACATATTTCCTATTCTACACACTAACTGGCTCCCTCCCCCTATTAATTATATTATTATATACCTATAACGACCTAGGCTCACTAAACATTATATTCCTTACACTCACAACCCAAAAATTAACGAGCACCTGATCACACAACCTACTTTGACTAGCATGTATGATGGCCTTTATGGTAAAAATGCCCTTATATGGCCTACATTTATGGCTTCCTAAAGCCCACGTTGAAGCACCCATTGCCGGGTCAATAGTCCTTGCTGCAGTACTTCTAAAATTAGGTGGTTATGGCATAATACGACTCACCCCAATCCTTGATCCACTTACAGAACACATAGCCTACCCCTTCCTTATACTATCTCTATGAGGCATAATTATAACAAGCTCAATCTGCCTTCGACAAACAGATCTGAAGTCACTCATCGCATATTCCTCCGTAAGCCATATGGCCCTAGTAATTATAGCTTCCCTCATTCAAACCCCCTGAAGCTTCACTGGCGCAATTATCCTCATAATAGCCCATGGACTCACGTCATCTATACTATTCTGCCTAGCAAATTCAAACTACGAACGAACCCACAGCCGCATTATAATACTTTCTCGAGGACTTCAAACCCTACTTCCACTAATAGCCTTCTGATGGTTTATAGCGAATCTCACTAACCTAGCCCTACCCCCCACTATTAACCTAATAGGAGAACTGCTCGTAGTAATAGCCTCATTTTCTTGATCACATGTTACCATTATACTTACAGGACTAAATATACTAATTACCGCCCTCTATTCCCTATACATGTACATTACAACCCAACGAGGATCACTCACCCACCACATCACCAATATTAAACCCTCCTTTACACGAGAAAACATACTAATATTTATGCACCTCTCCCCTATCATTCTCTTATCCCTCAACCCTAACATTATTATAGGCTTAACCCCTTGTAAATATAATTTAACTAAAATACTAGATTGTGAACCTAGACATAGAAGCTTACCGCTTCTTATTTACCGAGAAAGCTTGCAAGGACTGCTAATCCATGCTCCCGTACCTAACAAAACGGCTCTCTCAACTTTTAAAGGATGACAGCCATCCATTGGCCTTAGGAGCCAAAAATATTGGTGCAACTCCAAATAAAAGTAGCAACCATGCATGCTTCCATCATTATACTAACCCTAACTTCCTTAACTTTCCCAATTATCATAGCCCTCATCAGCCCTAGCAAAAAACTCACGTACCCCTACTATGTAAAAACAACCATAATATTTACCTTCACCCTCAGCCTATTCCCCATAACCCTATTTATCTTTCTGGATCAGGACATAATTATCTCAAACTGACATTGAACAACTATTCAATCACTAGAACTGACATTAAGCTTCAAACTAGACTACCTTTCCATAATATTCACCCCAATCGCACTATTTATCACCTGGTGTATTATAGAGTTTTCATTATGATATATAAGTTCAGATCCAAACATTGATCAGTTCTTTAAGTATCTCCTCATTTTCCTCATTACCATATTAATCTTAATTACCGCTAATAACCTTTTCCAACTCTTTATCGGATGAGAAGGTGTAGGTATTATATCATTTTTACTGATTGGCTGATGACATGCCCGAACAGATGCCAACACAGCAGCGGTCCAAGCAGTCCTGTACAACCGCATTGGTGATATTGGCTTTATTCTAGCCATAGCATGGTTTCTACTACACTACAACTCATGAGACCTCCAACAAATATTCATCCTAAACTCCAACCCAAGCCTACTACCACTAATAGGTCTCCTCCTGGCAGCAACAGGCAAATCAGCCCAACTTGGCCTCCACCCCTGACTGCCCTCCGCTATAGAAGGCCCAACCCCAGTCTCAGCCCTACTCCACTCGAGTACCATAGTGGTGGCAGGAGTATTTTTACTTATCCGCTTCCACCCTCTGATAGAAAACAACATGTTAATCCAAAGCCTCACACTATGCCTAGGAGCCATTACCACCTTATTCATAGCAATCTGCGCTTTAACACAAAATGATATCAAAAAAATCGTAGCTTTCTCCACTTCAAGCCAACTAGGACTAATAATAGTTACCATTGGCATTAATCAACCATACCTAGCATTCCTACATGTATGTACCCACGCTTTCTTCAAAGCTATACTATTTATCTGCTCTGGATCTATTATTCACAACCTAAACAACGAGCAAGATATCCGAAAAATAGGAGGATTATTTAAAACAATACCCCTTACCTCAACATGCCTAACTGTAGGCAGCCTGGCACTCACAGGCATACCATTCCTTACGGGCTTCTACTCTAAAGACCTTATTATCGAAACCGCAAACACGTCATATACCAACGCCTGAGCCCTATCTATTACTCTTATCGCCACCTCCCTGACTAGCGCCTACAGCACTCGAACTATCATTTTTACACTAACAGGACAACCCCGCTTTTCAAGCTCAATCAATATTAACGAAAACAGTTTAACCCTACTGAACCCACTAAAACGCCTAGCAGTAGGCAGCATACTCGCAGGTTTTCTTATCACCAATAACATTTCCCCCACTACACTCCCCCAACTAACAATACCCTATTACCTGAAGTACCTAGCCCTGTGCGGAACCGCCCTAGGCTTTCTAATAGCCTTAGACCTAACTCTTATGACCAATAAACTCAAAATAAATACACCATCACACATATTCAAATTTTCCAATATACTGGGTTATTTCCCCACAACAATTCACCGAATAATTCCCTATCAAAATCTGACTATAAGCCAAAATATAGCCTTTCTCCTACTAGACTCAACTTGACTAGAAAAACTAATACCTAAAACAATTACACAAATCCACATTACTTCATCCACCATCATAACCTCTCAAAAAGGTATAGTCAAACTCTATTTCCTCTCCTTCCTTATCCCTCTTATTTTAACCCCGCTTCTAATAATGTAA
Colobus_guereza_EU580050                   ATTAACCTAGTATTGATCCTAACAATTAATACCCTCCTAACCCTAATACTAATAGTTATCATATTCTGATTACCCCAACTCAATTCCTACACAGAAAAAACTAACCCCTACGAATGCGGCTTCGATCCGCTAAATCCTGCCCGCATCCCCTTTTCTATAAAATTTTTCCTAGTAGCCATTACTTTTCTACTATTTGACCTAGAAATTGCCCTACTACTACCACTACCATGAGCCCTCCAGACAACAAGCCTTTCCACAATAATTAAATCATCAATGATATTAGTTATTATTCTAACCCTCAGCCTGGCCTATGAATGAACTCAAAAGGGCCTAGATTGAGCTGAATTGGTAAGTAGTTTAAACAAAACAAATGATTTCGACTCATTAGATTATGACAACCATACTAACCAAATGCCCATTATTTACATAAATATTATATTAGCATTCACTATTTCACTCCTAGGCATACTAATCTACCGCTCACATTTAATATCATCACTACTGTGCCTAGAAGGAATAATACTCTCACTATTTATCATAAATACCCTCATGGCTTTAAACATACACTCCCCCCTAACTAATATTGTACCTATTACCCTGTTAGTATTTGCCGCCTGCGAAGCGGCAGTAGGCCTTGCCCTATTAGTTTCAATTTCAAATACATATGGCCTAGATCATGTCCAAAACCTAAGCCTACTTCAATGTTAAAAATAATTTTTCCTACAATCATATTACTACCAATAACATGGTTCTCCAAAAATAACATAATCTGAATTAACCTAACTACACATAGTTTGATCATCAGCCTTATCCCTCTTCTATTCTTCAATCAAACCAACAGCAACCTCATTAATTATTCAACCTATCTATCCTCTGATCCACTAACAACACCTCTCCTAATATTAACCGCCTGACTCCTGCCCCTCATAATCATAGCAAGTCAGTACCATCTTCACAATGAAAGTCCCTCACGAAAAAAACTCTATCTCTCCATAATAGTTTTTCTACAAATTTCCCTGATCATAACATTCATAGCCACAGAGCTAATTCTATTCTACATCTTATTCGAAGCCACCCTCATCCCCACCTTAATTATTATTACTCGATGGGGTGTCCAAGCAGAACGCCTCAACGCAGGCACATATTTCCTATTCTACACACTAACTGGCTCCCTCCCCCTATTAATTATATTATTATACACCTATAACGACCTAGGCTCACTAAACATTATATTCCTTACACTCACAGCCCAAAAATTAACGAGCACCTGATCACACAACCTACTTTGACTAGCATGTATAATGGCCTTTATAGTAAAAATGCCCTTATATGGCCTACATTTATGGCTTCCTAAAGCCCACGTTGAAGCACCCATTGCCGGGTCAATAGTCCTTGCTGCAGTGCTTCTAAAATTAGGTGGTTATGGCATAATACGACTCACCCCAATCCTTGATCCACTTACAGAACACATAGCCTATCCCTTCCTCATACTATCTCTATGAGGCATAATTATAACAAGCTCAATCTGCCTTCGACAAACAGATCTGAAGTCACTCATCGCATATTCCTCCGTAAGCCATATGGCCCTAGTAATTATAGCTTCCCTCATTCAAACCCCCTGAAGCTTCACTGGCGCAATTATTCTCATAATAGCCCATGGGCTCACGTCATCTATACTATTCTGCCTAGCAAATTCAAACTACGAACGAACCCACAGCCGCACTATAATACTCTCTCGAGGACTTCAAACCCTACTTCCACTAATAGCCTTCTGGTGGTTTATAGCAAATCTCACTAACCTAGCCCTACCCCCCACTATTAACCTAATAGGAGAACTGCTCGTAGTAATAGCCTCATTTTCTTGATCACATGCTACCATTATACTTACAGGACTAAATATACTAATTACCGCCCTCTATTCCCTATACATGTACATTACAACCCAACGAGGATCACTCACCCACCACATCACCAATATTAAACCCTCCTTTACACGAGAAAACATACTAATACTTATGCACCTCTCCCCTATCATTCTCTTATCCCTCAACCCTAACATTATTATAGGCTTAACTCCTTGTAAATATAATTTAACTAAAATACTAGATTGTGAACCTAGACATAGAAGCTTACCGCTTCTTATTTACCGAGAAAGCTTGCAAGGACTGCTAATCCATGCTCCCGTACCTAACAAAACGGCTCTCTCAACTTTTAAAGGATGACAGTCATCCATTGGCCTTAGGAACCAAAAATATTGGTGCAACTCCAAATAAAAGTAGCAACCATGCATGCTTCCATCATTATACTAACCCTAACTTCCTTAACTTTCCCAATTATCATAGCCCTCATCAGTCCTAGCAAAAAACTCATGTACCCCTACTATGTAAAAACAACCATAATATTTACCTTCACCCTCAGCCTACTCCCCATAGCCCTATTTATCTTTCTGGATCAGGACATAATTATCTCAAACTGACATTGAACAGCTATTCAATCACTAGAACTGACATTAAGCTTCAAACTAGACTACCTTTCCATAATATTTACCCCAATCGCACTATTTATCACCTGGTGTATTATAGAGTTTTCATTATGGTATATAAGTTCAGATCCAAACATTGATCAGTTCTTTAAGTATCTCCTCATTTTCCTCATTACTATATTAATCTTAATTACCGCTAATAACCTTTTCCAACTCTTTATCGGATGAGAAGGTGTAGGTATTATATCATTTTTACTGATTGGCTGATGACATGCCCGAACAGATGCCAACACAGCAGCGGTCCAAGCAGTCCTGTACAACCGCATTGGTGATATTGGCTTTATTCTAGCCATAGCATGGTTTCTACTACACTACAACTCATGAGACCTCCAACAAATATTCATCCTAAACTCCAACCCAAACCTACTACCACTAATAGGTCTCCTCCTGGCAGCAACAGGCAAATCAGCCCAACTTGGCCTCCACCCCTGACTGCCCTCCGCTATAGAAGGCCCAACCCCAGTCTCAGCCCTACTCCACTCGAGTACCATAGTGGTAGCAGGAGTGTTTTTACTTATTCGCTTCCACCCTCTGACAGAAAACAACATGTTAATCCAAAGCCTCACACTATGCCTAGGAGCCATTACCACCTTATTCATAGCAATCTGCGCTTTAACACAAAATGATATCAAAAAAATCGTAGCTTTCTCCACTTCAAGCCAACTAGGACTAATAATAGTTACCATTGGCATTAATCAACCATACCTAGCATTCCTACATGTATGTACCCACGCTTTCTTCAAGGCCATACTATTTATCTGTTCTGGATCTATTATTCACAACCTAAACAACGAGCAAGATATCCGAAAAATAGGAGGATTATTTAAAACAATACCCCTTACCTCAACATGCCTAACTGTAGGCAGCCTGGCACTCACAGGCATACCATTCCTTACGGGCTTCTACTCTAAAGACCTTATTATCGAAACCGCAAACACGTCATATACCAACGCCTGAGCCCTATCTATTACTCTTATCGCCACCTCCCTGACTAGCGCCTACAGCACTCGAACTATCATTTTTACACTAACAGGACAACCCCGCTTTTCAAGCTCAATCAATATTAACGAAAACAGTCCAACCCTACTGAACCCACTAAAACGCCTAGCAGTAGGCAGCATACTCGCAGGCTTTCTTATCACCAATAACATTTCCCCCACTACACTCCCCCAACTAACAATACCTTATTACCTGAAGTACCTAGCCCTCTGCGGAACCGCCCTAGGCTTTCTAATAGCCTTAGACCTAGCTCTTATGACCAATAAACTCAAAATAAATACACCATCACACATATTCAAATTTTCCAATATATTAGGTTATTTCCCCACAACAATTCACCGAATAGTTCCCTATCAAAATCTGACTATAAGCCAAAATATAGCCTTTCTCCTACTAGACTCAACTTGACTAGAAAAACTAATACCCAAAACAATTACACAAATCCACATTACTTCATCCACCATCATAACCTCTCAAAAAGGCATAGTCAAACTCTATTTCCTCTCCTTCCTTATTCCTCTTATTTTAACCCCGCTTCTAATAATGTAA
Colobus_guereza_EU580049                   ATTAACCTAGTATTGATCCTAACAATTAATACCCTCCTAACCCTAATACTAATAGTTATCATATTCTGATTACCCCAACTCAATTCCTACACAGAAAAAACTAACCCCTACGAATGCGGCTTCGATCCGCTAAATCCTGCCCGCATCCCCTTTTCTATAAAATTTTTCCTAGTAGCCATTACTTTTCTACTATTTGACCTAGAAATTGCCCTACTACTACCACTACCATGAGCCCTCCAGACAACAAGCCTTTCCACAATAATTAAATCATCAATGATATTAGTTATTATTCTAACCCTCAGCCTGGCCTATGAATGAACTCAAAAGGGCCTAGATTGAGCTGAATTGGTAAGTAGTTTAAACAAAACAAATGATTTCGACTCATTAGATTATGACAACCATACTAACCAAATGCCCATTATTTACATAAATATTATATTAGCATTCACTATTTCACTCCTAGGCATACTAATCTATCGCTCACATTTAATATCATCACTACTGTGCCTAGAAGGAATAATACTCTCACTATTTATCATAAATACCCTCATGGCTTTAAACATACACTCCCCCCTAACTAATATTGTACCTATTACCCTGTTAGTATTTGCCGCCTGCGAAGCGGCAGTAGGCCTTGCCCTATTAGTTTCAATTTCAAATACATATGGCCTAGATCATGTCCAAAACCTAAGCCTACTTCAATGTTAAAAATAATTTTTCCTACAATCATATTACTACCATTAACATGGTTCTCCAAAAATAACATAATCTGAATTAACCTGACTACACATAGTTTGACCATCAGCCTTATCCCTCTTCTATTCTTCAATCAAACCAACAGCAACCTCATTAATTATTCAACCTATCTATCCTCCGATCCACTAACAACACCTCTCCTAATATTAACCGCCTGACTCCTGCCCCTCATAATCATAGCAAGTCAGTACCATCTTCACAATGAAAGTCCCTCACGAAAAAAACTCTATCTCTCCATAATAGTTTTTCTACAAATTTCCCTGATCATAACATTCATAGCCACAGAGCTAATTCTATTCTACATCTTATTCGAAGCCACCCTCATCCCCACCTTAATTATTATTACTCGATGGGGTGTCCAAGCAGAACGCCTCAACGCAGGCACATATTTCCTATTCTACACACTAACTGGCTCCCTCCCCCTATTAATTATATTATTATACACCTATAACGACCTAGGCTCACTAAACATTATATTCCTTACACTCACAGCCCAAAAATTAACGAGCACCTGATCACACAACCTACTTTGACTAGCATGTATAATGGCCTTTATAGTAAAAATGCCCTTATATGGCCTACATTTATGGCTTCCTAAAGCCCACGTTGAAGCACCCATTGCCGGGTCAATAGTCCTTGCTGCAGTGCTTCTAAAATTAGGTGGTTATGGCATAATACGACTCACCCCAATCCTTGATCCACTTACAGAACACATAGCCTATCCCTTCCTCATACTATCTCTATGAGGCATAATTATAACAAGCTCAATCTGCCTTCGACAAACAGATCTGAAGTCACTCATCGCATATTCCTCCGTAAGCCATATGGCCCTAGTAATTATAGCTTCCCTCATTCAAACCCCCTGAAGCTTCACTGGCGCAATTATTCTCATAATAGCCCATGGGCTCACGTCATCTATACTATTCTGCCTAGCAAATTCAAACTACGAACGAACCCACAGCCGCACTATAATACTCTCTCGAGGACTTCAAACCCTACTTCCACTAATAGCCTTCTGGTGGTTTATAGCAAATCTCACTAACCTAGCCCTACCCCCCACTATTAACCTAATAGGAGAACTGCTCGTAGTAATAGCCTCATTTTCTTGATCACATGCTACCATTATACTTACAGGACTAAATATACTAATTACCGCCCTCTATTCCCTATACATGTACATTACAACCCAACGAGGATCACTCACCCACCACATCACCAATATTAAACCCTCCTTTACACGAGAAAACATACTAATACTTATGCACCTCTCCCCTATCATTCTCTTATCCCTCAACCCTAACATTATTATAGGCTTAACTCCTTGTAAATATAATTTAACTAAAATACTAGATTGTGAACCTAGACATAGAAGCTTACCGCTTCTTATTTACCGAGAAAGCTTGCAAGGACTGCTAATCCATGCTCCCGTACCTAACAAAACGGCTCTCTCAACTTTTAAAGGATGACAGTCATCCATTGGCCTTAGGAACCAAAAATATTGGTGCAACTCCAAATAAAAGTAGCAACCATGCATGCTTCCATCATTATACTAACCCTAACTTCCTTAACTTTCCCAATTATCATAGCCCTCATCAGTCCTAGCAAAAAACTCATGTACCCCTACTATGTAAAAACAACCATAATATTTACCTTCACCCTCAGCCTACTCCCCATAGCCCTATTTATCTTTCTGGATCAGGACATAATTATCTCAAACTGACATTGAACAGCTATTCAATCACTAGAACTGACATTAAGCTTCAAACTAGACTACCTTTCCATAATATTTACCCCAATCGCACTATTTATCACCTGGTGTATTATAGAGTTTTCATTATGGTATATAAGTTCAGATCCAAACATTGATCAGTTCTTTAAGTATCTCCTCATTTTCCTCATTACTATATTAATCTTAATTACCGCTAATAACCTTTTCCAACTCTTTATCGGATGAGAAGGTGTAGGTATTATATCATTTTTACTGATTGGCTGATGACATGCCCGAACAGATGCCAACACAGCAGCGGTCCAAGCAGTCCTGTACAACCGCATTGGTGATATTGGCTTTATTCTAGCCATAGCATGGTTTCTACTACACTACAACTCATGAGACCTCCAACAAATATTCATCCTAAACTCCAACCCAAACCTACTACCACTAATAGGTCTCCTCCTGGCAGCAACAGGCAAATCAGCCCAACTTGGCCTCCACCCCTGACTGCCCTCCGCTATAGAAGGCCCAACCCCAGTCTCAGCCCTACTCCACTCGAGTACCATAGTGGTAGCAGGAGTGTTTTTACTTATTCGCTTCCACCCTCTGATAGAAAACAACATGTTAATCCAAAGCCTCACACTATGCCTAGGAGCCATTACCACCTTATTCATAGCAATCTGCGCTTTAACACAAAATGATATCAAAAAAATCGTAGCTTTCTCCACTTCAAGCCAACTAGGACTAATAATAGTTACCATTGGCATTAATCAACCATACCTAGCATTCCTACATGTATGTACCCACGCTTTCTTCAAGGCCATACTATTTATCTGTTCTGGATCTATTATTCACAACCTAAACAACGAGCAAGATATCCGAAAAATAGGAGGATTATTTAAAACAATACCCCTTACCTCAACATGCCTAACTGTAGGCAGCCTGGCACTCACAGGCATACCATTCCTTACGGGCTTCTACTCTAAAGACCTTATTATCGAAACCGCAAACACGTCATATACCAACGCCTGAGCCCTATCTATTACTCTTATCGCCACCTCCCTGACTAGCGCCTACAGCACTCGAACTATCATTTTTACACTAACAGGACAACCCCGCTTTTCAAGCTCAATCAATATTAACGAAAACAGTCCAACCCTACTGAACCCACTAAAACGCCTAGCAGTAGGCAGCATACTCGCAGGTTTTCTTATCACCAATAACATTTCCCCCACTACACTCCCCCAACTAACAATACCTTATTACCTGAAGTACCTAGCCCTCTGCGGAACCGCCCTAGGCTTTCTAATAGCCTTAGACCTAGCTCTTATGACCAATAAACTCAAAATAAATACACCATCACACATATTCAAATTTTCCAATATATTGGGTTATTTCCCCACAACAATTCACCGAATAGTTCCCTATCAAAATCTGACTATAAGCCAAAATATAGCCTTTCTCCTACTAGACTCAACTTGACTAGAAAAACTAATACCCAAAACAATTACACAAATCCACATTACTTCATCCACCATCATAACCTCTCAAAAAGGCATAGTCAAACTCTATTTCCTCTCCTTCCTTATTCCTCTTATTTTAACCCCGCTTCTAATAATGTAA
Colobus_angolensis_palliatus_EU580048      ATTAACCTAGCATTAATCCTAACAATCAACACCTTCCTAACCCTAGTACTAATAATCATCATATTCTGACTACCCCAACTCAGCCCCTACACAGAAAAAACTAACCCCTACGAATGCGGCTTCGATCCACTAAACCCCGCCCGCATCCCTTTTTCCATAAAATTTTTCTTAGTAGCCATTACTTTTCTACTATTTGACCTAGAAATTGCCCTACTACTACCACTACCATGAGCCCTCCAGACAACAAACCTCTCCACAATAATCAAATCATCAATGATATTAATTATTATTCTAACCCTCAGCCTGGCCTACGAATGAACTCAAAAGGGTCTAGATTGAGCTGAATTGGTAAGTAGTTTAAACAAAACAAATGATTTCGACTCATTAGATTATGACAATCATACTAACCAAATGCCCATTATCTATATAAATATTATATTAGCATTCACTATTTCACTCCTAGGCATACTAATTTATCGCTCACATTTAATATCATCACTATTGTGCTTAGAAGGAATAATACTTTCACTATTTATTATAAATACCCTCATGGCTTTAAACATGCACTCCCCTCTGACTAATATCGTATCCATCACCTTGCTAGTATTTGCCGCCTGCGAAGCAGCAGTAGGCCTTGCCCTATTAGTCTCAATTTCAAGTACATATGGCCTAGATCATATCCAAAACCTAAACCTACTTCAATGTTAAAAATAGTTTTTTCAACAATCATATTATTACCAACAACATGATTCTCCAAAAATAACATAATCTGAATTAACCTAACCACACACGGTTTAATTATCAGCCTTATCCCCCTTCTATTCTTCAATCAGACCAATAACAACCTCATTAACTGTTCAACCCACCTATCCTCTGATCCACTAACAACACCTCTCCTAATATTAACCGCCTGACTCCTGCCCCTCATAATCATAGCGAGTCAGTACCATCTTCACAATGAAAGCCCCTCACGAAAAAAACTCTATCTCTCCATAATAATTTTTCTACAAATTTCTCTGATCATAACATTCATAGCCACAGAACTAATCCTATTCTATATCTTATTCGAAACCACCCTCATCCCCACCTTAATCATCATTACTCGATGGGGTATCCAAGCAGAACGCCTCAACGCAGGCACATACTTCTTATTCTACACACTAACTGGCTCCCTCCCCCTATTAATTATATTATTATATATCTATAACGACCTAGGCTCACTAAACATTATATTCCTAACACTCACAGCCCAAAAATTAACGAGCACCTGATCACACAACCTACTTTGATTAGCATGTATGATAGCCTTCATAGTAAAAATGCCCTTATATGGCCTACATTTATGACTTCCTAAAGCCCACGTTGAAGCACCCATTGCCGGATCAATAGTCCTTGCTGCAGTACTCCTAAAATTAGGTGGCTATGGTATAATACGACTCACCCCAATCCTTGACCCACTTACAGAATATATAGCCTACCCCTTCCTCATGTTGTCCCTATGGGGCATAATCATAACAAGCTCAATCTGCCTTCGACAAACAGATCTAAAGTCACTCATCGCATACTCCTCCGTAAGCCACATAGCCCTAGTAATTATGGCCTCCCTCATCCAGACCCCCTGAAGCTTCACTGGTGCAATTATTCTCATAATCGCCCACGGACTCACGTCATCTATATTATTCTGCTTAGCAAACTCAAACTACGAACGAACCCACAGCCGCATTATAATACTTTCTCGAGGACTTCAAACCCTACTTCCACTAATAGCCTTCTGATGGTTTATAGCGAATCTCACTAATCTAGCCCTACCACCCACTATTAACCTAGTAGGAGAATTACTCGTGGTAACAACCTCATTTTCTTGATCACATATTACCATCATACTTACAGGACTGAACATACTAATTACCGCCCTCTATTCCCTACACATGTACATCACAACCCAACGAGGACCGCTCACCCACCACATCACCAATATTAAACCCTCTTTTACACGAGAAAATATACTAATATTTATGCATCTCTCCCCTATCATTCTCCTATCCCTCAACCCCAGTATTATTATAGGCTTAACTCCCTGTAAATATAATTTAACTAAAATACTAGATTGTGAACCTAGACATAGAAGCCTACCGCTTCTTATTTACCGAGAAAGCTTGCAAGGACTGCTAATCCATGCTCCCGTACCTAACAAAACGGCTCTCTCAACTTTTAAAGGATGACAGTCATCCATTGACCTTAGGAGTCAAAAATATTGGTGCAACTCCAAATAAAAGTAATAACCATGCATACTTCCATTATTATACTAACCCTAACTTCCTTAACCTTCCCAATTATTATAACCCTCATCAGCCCCAGCAAAAAACTCATGTACCCCCACTACGTAAAAACAATTATAATGTTTGCCTTCACCCTCAGTCTACTCCCCATAGTCCTATTTATCTTTACGGATCAAGACATAATTATCTCAAACCTACATTGAACAACTATCCAGTCACTAGAACTAACATTAAGCTTCAAACTGGACTATTTCTCCATAATATTTACCCCAATCGCACTATTTATCACCTGGTGTATTATAGAGTTTTCATTATGGTATATAGATTCGGATCCAAACATTGATCAGTTCTTTAAGTACCTCCTCATTTTCCTTATCACTATATTAATTTTAATTACCGCTAATAACCTCTTCCAACTCTTTATTGGATGGGAAGGTGTAGGTATTATATCATTTTTACTGATTGGCTGATGACATGCCCGAACAGACGCCAACACAGCAGCTATCCAAGCAGTCCTATATAACCGCATTGGCGATATCGGCTTTATTCTAGCTATAGCATGATTTCTACTACACAACAACTCATGAGACCTCCAACAAATATATATCCTAAACCCTAACCCAAGCCTATTACCACTAATGGGTCTTCTCCTGGCAGCAACAGGTAAATCAGCTCAACTTGGCCTCCATCCCTGACTACCCTCCGCTATAGAAGGCCCAACCCCAGTCTCAGCCCTACTCCACTCGAGTACCATAGTGGTAGCAGGGGTATTTTTACTCATTCGCTTCCACCCTCTCATAGAAAATAATATGTTAATCCAAAGCTTTACACTATGCCTAGGAGCCATTACCACCTTATTCATAGCAATCTGCGCCTTAACGCAAAATGATATCAAAAAAATCGTAGCCTTCTCCACCTCAAGCCAACTAGGACTGATAATAGTTACCATTGGCATTAACCAACCATATCTGGCATTCCTACATGTGTGTACCCATGCTTTCTTCAAAGCCATGCTATTTATTTGTTCTGGGTCTATCATTCACAACCTGAACAACGAGCAAGACATTCGAAAAATAGGGGGGTTATTCAAAACAATACCCCTTACCTCAACATCCCTGACTGTAGGTAGCCTGGCACTCACAGGCATACCATTCCTCACGGGCTTCTACTCTAAAGATCTTATTATCGAAACCGCAAACACGTCATATACCAACGCCTGAGCCCTATCTATTACTCTTATCGCCACCTCCCTAACCAGCACCTACAGCACTCGAACCATCATTTTTACACTAACAGGACAACCCCGCTTTTCAAGCTCAATCAATATTAACGAAAATAGTTCAACCCTACTGAACCCACTAAAACGCCTAACAATAGGCAGCATACTCGCAGGCTTTCTTATTACCAATAATATTCCCCCCACTATACTTCCCCAACTAACAATACCCCATCACCTGAAATATCTGGCCCTGTGCGGAACCGCTCTTGGCTTTCTATTGGCCTTAGACCTAACTCTTATGACCAATAAGCTCAAAATAAATATGCCATCACACACATTCAAATTTTCTAATATACTAGGATATTTCCCCACAACAATTCACCGAATAATTCCCTATCAAAATCTGACTATAAGCCAAAACATAGCCTTTCTCCTACTAGACTCAACCTGACTAGAAAAATTAATACCCAAAACAATTACACAAATCCACATTACCACATCCACTATCACAACCTCTCAAAAAGGTATAATCAAACTTTATTTCCTCTCCTTCCTCATCCCCCTTATTTTAACCCCACTTCTAATAATATAA
Colobus_angolensis_EU580047                ATTAACCTAGCATTAATCCTAACAATTAACACCTTCCTAACCCTAGTACTAATAATCATCATATTCTGACTACCCCAACTCAGTCCTTACACAGAAAAAACTAACCCCTACGAATGCGGCTTTGATCCACTAAACCCCGCCCGCATCCCTTTTTCCATAAAATTTTTCCTAGTAGCCATTACTTTTCTACTATTTGACCTAGAAATTGCCCTACTACTACCACTACCATGAGCCCTCCAGACAACAAACCTTTCCACAATAATCAAATCATCAATGATATTAATTATTATTCTAACCCTCAGCCTGGCCTACGAATGAACTCAAAAGGGTCTAGATTGAGCTGAATTGGTAAGTAGTTTAAACAAAACAAATGATTTCGACTCATTAGATTATGACAATCATACTAACCAAATGCCCATTATCTATGTAAATATTATATTAGCATTCACTATTTCACTCCTAGGCATACTAATTTATCGCTCACATTTAATATCATCACTATTGTGCCTAGAAGGAATAATACTTTCACTATTTATTATAAATACCCTCATGGCTTTAAACATGCACTCCCCTCTAACTAATATCGTATCCATCACCTTGCTAGTATTTGCCGCCTGCGAAGCGGCAGTAGGCCTTGCCCTATTAGTCTCAATTTCAAGTACATATGGCCTAGATCATATCCAAAACCTAAACCTACTTCAATGTTAAAAATAGTTTTTTCAACAATCATATTATTACCAATAACATGATTCTCCAAAAATAACATAATCTGAATTAACCTAACCACACACGGTTTAATTATCAGCCTTATCCCCCTTCTATTCTTCAATCAGACCAACAGCAACCTCATTAACTGTTCAACCCACCTATCCTCTGATCCACTAACAACACCTCTCCTAATATTAACCGCCTGACTCCTGCCCCTCATAACCATAGCAAGTCAGTACCATCTTCACAATGAAAGCCCCTCACGAAAAAAACTCTATCTCTCCATAATAATTTTTCTACAAGTTTCTCTGATCATAACATTCATAGCCACAGAACTAATTTTATTCTATATCTTATTCGAAACCACCCTCATCCCCACCTTAATTATCATTACTCGATGGGGTATCCAAGCAGAACGCCTCAACGCAGGCACATATTTCTTATTCTACACACTAACTGGCTCCCTCCCCCTATTAATTATATTATTATATATCTATAATGACCTAGGCTCACTAAACATTATACTCCTAACACTCACAGCCCAAAAATTAACGAGCACCTGATCACACAACCTACTTTGATTAGCATGTATGATAGCCTTCATAGTAAAAATGCCCTTATATGGCCTACATTTATGACTTCCTAAAGCCCACGTTGAAGCACCCATTGCCGGATCAATAGTCCTTGCTGCAGTACTCCTAAAATTAGGTGGCTATGGTATAATACGACTCACCCCAATCCTTGACCCACTTACAGAATATATAGCCTACCCCTTCCTCATGTTGTCCCTATGGGGCATAATCATAACAAGCTCAATCTGCCTTCGACAAACAGATCTAAAGTCACTCATCGCATACTCCTCCGTAAGCCACATAGCCCTAGTAATTGTGGCCTCCCTCATCCAGACCCCCTGAAGCTTCACTGGTGCAATTATTCTCATAATCGCCCATGGACTCACGTCATCTATATTATTCTGCTTAGCAAACTCAAACTACGAACGAACCCACAGCCGCATTATAATACTTTCTCGAGGACTTCAAACCCTACTTCCACTAATAGCCTTCTGATGGTTTATAGCAAATCTCACTAATCTAGCCCTACCACCCACTATTAACCTAATAGGAGAATTACTCGTGGTAACAACCTCATTTTCTTGATCACATATTACCATTATACTTACAGGACTGAACATACTAATTACCGCCCTTTATTCCCTACACATGTACATCACAACCCAACGAGGACCGCTCACCCACCACATCACCAATATTAAACCCTCTTTTACACGAGAAAATCTACTAATATTTATGCATCTCTCCCCTATCATTCTCCTATCCCTCAACCCCAGCATTATTATAGGCTTAACTCCCTGTAAATATAATTTAACTAAAATACTAGATTGTGAACCTAGACATAGAAGCTTACCGCTTCTTATTTACCGAGAAAGCTTGCAAGGACTGCTAATCCATGCTCCCGTACCTAACAAAACGGCTCTCTCAACTTTTAAAGGATGACAGTCATCCATTGACCTTAGGAGTCAAAAATATTGGTGCAACTCCAAATAAAAGTAATAACCATGCATACTTCCATTATTATACTAACCCTAACTTCCTTAACCTTCCCAATTATTATAACCCTCATCAGCCCCAGCAAAAAACTCATGTACCCCCACTACGTAAAAACAATTATAATGTTTGCCTTCACCCTCAGTCTACTCCCCATAGCCCTATTTATCTTTACGGATCAAGACATAATTATCTCAAACTTACATTGGACAACTATCCAGTCACTAGAACTAACATTAAGCTTCAAACTAGACTATTTCTCCATAATATTTACCCCAATCGCACTATTTATCACCTGATGTATTATAGAGTTTTCATTATGGTATATAAATTCGGATCCAAACATTGATCAGTTCTTTAAGTACCTCCTCATTTTCCTTATCACTATATTAATTTTAATTACCGCTAATAACCTCTTCCAACTCTTTATTGGGTGGGAAGGTGTAGGTATTATATCATTTTTACTGATTGGCTGATGACATGCCCGAACAGACGCCAACACAGCAGCTATCCAAGCAGTCCTATATAACCGCATTGGTGATATCGGCTTTATTCTAGCTATAGCATGATTTTTACTACACAACAACTCATGAGACCTCCAACAAATATTTATCCTAAATCCCAACCCAAGCCTATTACCACTAATAGGTCTTCTCCTGGCAGCAACAGGTAAATCAGCTCAACTTGGCCTCCATCCCTGACTACCCTCCGCTATAGAAGGCCCAACCCCAGTCTCAGCCCTACTCCACTCGAGTACCATAGTGGTAGCAGGAGTGTTTTTACTCATTCGCTTCCACCCTCTCATAGAAAATAATATGTTAATCCAAAGCTTCACACTATGCCTAGGAGCCATTACCACCTTATTCATAGCAATCTGCGCCTTAACGCAAAATGATATCAAAAAAATCGTAGCCTTCTCCACCTCAAGCCAACTAGGACTAATAATAGTTACCATTGGCATTAATCAACCATATCTAGCATTCCTACATGTATGTACCCATGCTTTCTTCAAAGCCATGCTATTTATTTGTTCTGGGTCTATCATTCACAACCTGAACAACGAGCAAGACATTCGAAAAATAGGAGGGTTATTCAAAACAATACCCCTTACCTCAACATCCCTGACTGTAGGTAGCCTGGCACTCACAGGCATACCATTCCTTACGGGCTTCTACTCTAAAGATCTTATTATCGAAACCGCAAACACGTCATATACCAACGCCTGAGCCCTATCTATTACTCTTATCGCCACCTCCCTAACTAGCGCCTACAGCACTCGAACCATCATTTTTACACTAACAGGACAACCCCGCTTTTCAAGCTCAATCAATATTAACGAAAATAATTTAACCCTACTGAACCCACTAAAACGCCTAACAATAGCCAGCATACTCGCAGGCTTTCTTATTACCAATAATATTTCCCCCACTATACTTCCCCAACTAACAATACCCCACCACCTGAAATATCTGGCTCTGTGCGGAACCGCTCTTGGCTTTCTAATGGCCTTAGACCTAACTCTCATGACCAATAAGCTCAAAATAAATATACCATCACACACATTCAAATTTTCTAATATACTAGGATATTTCCCTACAACAATTCACCGAATAATTCCCTATCAAAATCTGATTATAAGCCAAAACATAGCCTTTCTCCTACTAGACTCAACCTGACTAGAAAAATCAATACCCAAAACAATTACACAAATCCACATTACCACATCCACTATCACAACCTCTCAAAAAGGTATAATCAAACTTTATTTCCTCTCCTTCCTTATCCCCCTTATTTTAACCCCACTTCTAATAATATAA
Colobus_angolensis_EU580046                ATTAACCTAGCATTAATCCTAACAATTAACACCTTCCTGACCCTAGTACTAATAATCATCATATTCTGACTACCCCAACTCAGTCCTTACACAGAAAAAACTAACCCCTACGAATGCGGCTTTGATCCACTAAACCCCGCCCGCATCCCTTTTTCCATAAAATTTTTCCTAGTAGCCATTACTTTTCTACTATTTGACCTAGAAATTGCCCTACTACTACCACTACCATGAGCCCTCCAGACAACGAACCTTTCCACAATAATCAAATCATCAATGATATTAATTATTATTCTAACCCTCAGCCTGGCCTACGAATGAACTCAAAAGGGTCTAGATTGAGCTGAATTGGTAAGTAGTTTAAACAAAACAAATGATTTCGACTCATTAGATTATGACAATCATACTAACCAAATGCCCATTATCTATATAAATATTATATTAGCATTCACTATTTCACTCCTAGGCATACTAATTTATCGCTCACATTTAATATCATCACTATTGTGCCTAGAAGGAATAATACTTTCACTATTTATTATAAATACCCTCATGGCTTTAAACATGCACTCCCCTCTAACTAATATCGTATCCATCACCTTGCTAGTATTTGCCGCCTGCGAAGCGGCAGTAGGCCTTGCCCTATTAGTCTCAATTTCAAGTACATATGGCCTAGATCATATCCAAAACCTAAACCTACTTCAATGTTAAAAATAGTTTTTTCAACAATCATATTATTACCAATAACATGATTCTCCAAAAATAACATAATCTGAATTAACCTAACTACACACGGTTTAATTATCAGCCTTATCCCCCTTCTATTCTTCAATCAGACCAACAGCAACCTCATTAACTGTTCAACCCACCTATCCTCCGATCCACTAACAACACCCCTCCTAATATTAACCGCCTGACTCCTGCCCCTCATAATCATAGCGAGTCAGTACCATCTTCACAATGAAAGCCCCTCACGAAAAAAACTCTATCTCTCCATAATAATTTTTCTACAAATTTCTCTGATCATAACATTCATAGCCACAGAACTAATTCTATTCTATATCTTATTCGAAACCACCCTCATCCCCACCTTAATTATCATTACTCGATGGGGTATCCAAGCAGAACGCCTCAACGCAGGCACATATTTCTTATTCTACACACTAACTGGCTCCCTCCCCCTATTAATTATATTATTATATATCTATAACGACCTAGGCTCACTAAACATTATATTCCTAACACTCACAGCCCAAAAATTAACGAGCACCTGATCACACAACCTACTTTGATTGGCATGTATGATAGCCTTCATAGTAAAAATGCCCTTATATGGCCTACATTTATGACTTCCTAAAGCCCACGTTGAAGCACCCATTGCCGGATCAATAGTCCTTGCTGCAGTACTCCTAAAATTAGGTGGCTATGGTATAATACGACTCACCCCAATCCTTGACCCACTTACAGAATATATAGCCTACCCCTTCCTCATGTTGTCCCTATGGGGCATAATCATAACAAGCTCAATCTGCCTTCGACAAACAGATCTAAAGTCACTCATCGCATACTCCTCCGTAAGCCATATAGCCCTAGTAATTGTAGCCTCCCTCATCCAGACCCCCTGAAGCTTCACTGGTGCAATTATTCTCATAATCGCCCATGGACTCACGTCATCTATATTATTCTGCTTAGCAAACTCAAACTACGAACGAACCCACAGCCGCATTATAATACTTTCTCGAGGACTTCAAACCCTACTTCCACTAATAGCCTTCTGATGGTTTATAGCAAATCTCACTAACCTAGCCCTACCACCCACTATTAACCTAATAGGAGAATTACTCGTGGTAACAACCTCATTTTCTTGATCACATATTACCATTATATTTACAGGACTGAACATACTAATTACCGCCCTCTATTCCCTACACATGTACATCACAACCCAACGAGGACCACTCACCCACCACATCACCAATATTAAACCCTCTTTTACACGAGAAAATATACTAATATTTATGCATCTCTCCCCTATCATTCTCCTATCCCTCAACCCCAGTATTATTATAGGCTTAACTCCCTGTAAATATAATTTAACTAAAATACTAGATTGTGAACCTAGACATAGAAGCTTACCGCTTCTTATTTACCGAGAAAGCTTGCAAGGACTGCTAATCCATGCTCCCGTACCTAACAAAACGGCTCTCTCAACTTTTAAAGGATGACAGTCATCCATTGACCTTAGGAGTCAAAAATATTGGTGCAACTCCAAATAAAAGTAATAACCATGCATACTTCCATTATTATACTAACCCTAACTTCCTTAACCTTCCCAATTATTATAACCCTCATCAGCCCCAGCAAAAAACTCATGTACCCCCACTACGTAAAAACAATTATAATGTTTGCCTTCACCCTCAGTCTACTCCCCATAGCCCTATTTATCTCTACGGATCAAGACATAATTATCTCAAACTTACATTGGACAACTATCCAGTCACTAGAACTAACATTAAGCTTCAAACTAGACTACTTCTCCATAATATTTACCCCAATCGCACTATTTATCACCTGATGTATTATAGAGTTTTCATTGTGGTATATAAATTCGGATCCAAACATTGATCAGTTCTTTAAGTACCTCCTCATTTTCCTTATCACTATATTAATTTTAATTACCGCTAATAACCTCTTCCAACTCTTTATTGGGTGGGAAGGTGTAGGTATTATATCATTTTTACTGATTGGCTGATGACATGCCCGAACAGACGCCAACACAGCAGCTATCCAAGCAGTCCTATATAACCGCATTGGTGATATCGGCTTTATTCTAGCTATAGCATGATTTTTACTACACAACAACTCATGAGACCTCCAACAAATATTTATCCTAAACCCCAACCCAAGCCTATTACCACTAATAGGTCTTCTCCTGGCAGCAACAGGTAAATCAGCTCAACTTGGCCTCCATCCCTGACTACCCTCCGCTATAGAAGGCCCAACCCCAGTCTCAGCCCTACTCCACTCGAGTACCATAGTGGTAGCAGGGGTATTTTTACTCATTCGCTTCCACCCTCTCATAGAAAATAATATGTTAATCCAAAGCTTCACACTATGCCTAGGAGCCATTACCACCTTATTCATAGCAATCTGCGCCTTAACGCAAAATGATATCAAAAAAATCGTAGCCTTCTCCACCTCAAGCCAGCTAGGACTAATAATAGTTACCATTGGCATTAATCAACCATATCTAGCATTCCTACATGTGTGTACCCATGCTTTCTTCAAAGCCATGCTATTTATTTGTTCTGGGTCTATCATTCACAACCTAAACAACGAGCAAGACATTCGAAAAATAGGAGGGTTATTCAAAACAATACCCCTTACCTCAACATCCCTGACTGTAGGTAGCCTGGCACTCACAGGCATACCATTCCTTACGGGCTTCTACTCTAAAGATCTTATTATCGAAACCGCAAACACGTCATATACCAACGCCTGAGCCCTGTCTATTACTCTTATCGCCACCTCCCTAACTAGCGCCTACAGCACTCGAACCATCATTTTTACACTAACAGGACAACCCCGCTTTTCAAGCTCAATCAATATTAACGAAAATAGTTTAACCCTACTGAACCCACTAAAACGCCTAACAATAGGCAGCATACTCGCAGGCTTTCTTATTACCAATAATATTTCTCCCACTATACTTCCCCAACTAACAATACCCCACCACCTGAAATATCTGGCCCTGTGCGGAACCGCCCTTGGCTTTCTAATGGCCCTAGACCTAACTCTTATGACCAATAAGCTCAAAATAAATATACCATCACACACATTCAAATTTTCTAATATACTAGGATACTTCCCTACAACAATTCACCGAATAATTCCCTATCAAAATCTGATTATAAGCCAAAACATAGCCTTTCTCCTACTAGACTCAACCTGACTAGAAAAATCAATACCCAAAACAATTACACAAATCCACATTACCACATCCACTATCACAACCTCTCAAAAAGGTATAATCAAACTTTATTTCCTCTCCTTCCTTATCCCCCTTATTTTAACCCCACTTCTAATAATATAA
;
END;
