# Supplementary material for: Likweli: A remarkable new species of Colobus monkey from the Lomami National Park, Democratic Republic of Congo
Source: PLoS One. 2026 Jul 15;21(7):e0349857. doi: 10.1371/journal.pone.0349857 (PMC13372154; doi:10.1371/journal.pone.0349857)
Supplement: S1 Table — (XLSX) [file pone.0349857.s008.xlsx]

## Sheet: S1 Table
S1 Table. Samples included in phylogenetic analyses.
Taxon	Origin/Locality	Genbank #	Reference	Lab ID	YPM ID
Presbytis melalophos	unknown	DQ355299	Sterner et al, 2006
Nasalis larvatus	unknown	DQ355298	Sterner et al, 2006
Pygathrix nemaeus	unknown	DQ355302	Sterner et al, 2006
Rhinopithecus brelichi	Breeding Station of Fanjingshan National Nature Reserve, China	JQ821836	Liedigk et al, 2012
Semnopithecus entellus	unknown	DQ355297	Sterner et al, 2006
Simias concolor	Siberut Conservation Programme, Indonesia	NC020667	Roos et al, 2011
Trachypithecus obscurus	Houston Zoological Gardens, United States of America	AY863425	Raaum et al, 2005
Colobus angolensis spp.	unknown, zoo specimen	EU580046	Ting, 2008
Colobus angolensis ssp.	wild born zoo specimen, ssp. palliatus?	EU580047	Ting, 2008
Colobus angolensis palliatus	Udzungwa Mountains, Tanzania	EU580048	Ting, 2008
Colobus guereza ssp.	unknown, zoo specimen, ssp. caudatus?	EU580049	Ting, 2008
Colobus guereza ssp.	unknown, zoo specimen, ssp kikuyuensis?	EU580050	Ting, 2008
Colobus guereza matschiei	Kakamega Forest, Kenya	EU580051	Ting, 2008
Colobus guereza occidentalis	Unknown locality, Cameroon	EU580052	Ting, 2008
Colobus caudatus	unknown	DQ399686	Lehn et al, 2016
Colobus caudatus	unknown	DQ399687	Lehn et al, 2016
Colobus caudatus	unknown	DQ399688	Lehn et al, 2016
Colobus caudatus	unknown	DQ399689	Lehn et al, 2016
Colobus caudatus	unknown	DQ399693	Lehn et al, 2016
Colobus polykomos	Tai National Park, Côte d’Ivoire	EU580053	Ting, 2008
Colobus satanas satanas	Bioko Island, Equatorial Guinea	EU580054	Ting, 2008
Colobus satanas satanas	Bioko Island, Equatorial Guinea	EU580055	Ting, 2008
Colobus vellerosus	Boabeng-Fiema Monkey Sanctuary, Ghana	EU580056	Ting, 2008
Procolobus verus	Tai National Park, Côte d’Ivoire	EU580082	Ting, 2008
Piliocolobus badius badius	Tai National Park, Côte d’Ivoire	EU580057	Ting, 2008
Piliocolobus badius badius	Tai National Park, Côte d’Ivoire	EU580058	Ting, 2008
Piliocolobus gordonorum	Matundu Udzungwa Mountains, Tanzania	EU580059	Ting, 2008
Piliocolobus gordonorum	Ndundulu Udzungwa Mountains, Tanzania	EU580060	Ting, 2008
Piliocolobus gordonorum	Mwanihana Udzungwa Mountains, Tanzania	EU580061	Ting, 2008
Piliocolobus kirkii	Zanzibar, Tanzania	EU580062	Ting, 2008
Piliocolobus kirkii	Zanzibar, Tanzania	EU580063	Ting, 2008
Piliocolobus kirkii	Zanzibar, Tanzania	EU580064	Ting, 2008
Piliocolobus kirkii	Zanzibar, Tanzania	EU580065	Ting, 2008
Piliocolobus kirkii	Zanzibar, Tanzania	EU580066	Ting, 2008
Piliocolobus oustaleti	Badane, African Republic	EU580067	Ting, 2008
Piliocolobus parmentieri	Democratic Republic of Congo	EU580068	Ting, 2008
Piliocolobus pennantii	Bioko Equatorial Guinea	EU580069	Ting, 2008
Piliocolobus pennantii	Bioko Equatorial Guinea	EU580070	Ting, 2008
Piliocolobus pennantii	Bioko Equatorial Guinea	EU580071	Ting, 2008
Piliocolobus preussi	Korup National Park (North), Cameroon	EU580072	Ting, 2008
Piliocolobus preussi	Korup National Park (South), Cameroon	EU580073	Ting, 2008
Piliocolobus preussi	Korup National Park (South), Cameroon	EU580074	Ting, 2008
Piliocolobus rufomitratus	Tana Kenya	EU580075	Ting, 2008
Piliocolobus badius temminckii	Abuko Reserve, The Gambia	EU580076	Ting, 2008
Piliocolobus badius temminckii	Njassang Park, The Gambia	EU580077	Ting, 2008
Piliocolobus tephrosceles	Kibale National Park, Uganda	EU580078	Ting, 2008
Piliocolobus tephrosceles	Gombe National Park, Tanzania	EU580079	Ting, 2008
Piliocolobus tholloni	Salonga National Park, Democratic Republic of Congo	EU580080	Ting, 2008
Piliocolobus tholloni	Salonga National Park, Democratic Republic of Congo	EU580081	Ting, 2008
Colobus congoensis	Lomami National Park, Democratic Republic of Congo	PV871998	This study	COD21F683	YPM_MAM_017306
Colobus congoensis	Lomami National Park, Democratic Republic of Congo	PV871999	This study	COD21M684	YPM_MAM_017307
Colobus congoensis*	Lomami National Park, Democratic Republic of Congo		This study	COD21F685	YPM_MAM_017308
Colobus angolensis angolensis	Lomami National Park buffer zone, Democratic Republic of Congo	PV872000	This study	AND21M686	YPM_MAM_017310
Colobus angolensis angolensis	Lomami National Park buffer zone, Democratic Republic of Congo	PV872001	This study	AND21F687	YPM_MAM_017311
*Individuals whose sequence data was identical to another individual has an asterisk and was not deposited into Genbank.

## Sheet: References
Lehn, C.A., Forstner, M.R.J., Taylor, J.F., Aman, R., Pastorini, J., Davis, S.K., et al. (2016). Molecular Systematics of the Eastern Black-and-White Colobus Monkey (Colobus guereza). GenBank Accession Numbers DQ399686.1, DQ399687.1, DQ399688.1, DQ399689.1, DQ399693.1.
Liedigk R, Yang M, Jablonski NG, Momberg F, Geissmann T, Lwin N, et al. (2012) Evolutionary History of the Odd-Nosed Monkeys and the Phylogenetic Position of the Newly Described Myanmar Snub-Nosed Monkey Rhinopithecus strykeri. PLoS ONE 7(5): e37418. https://doi.org/10.1371/journal.pone.0037418
Raaum, R. L., Sterner, K. N., Noviello, C. M., Stewart, C.-B., & Disotell, T. R. (2005). Catarrhine primate divergence dates estimated from complete mitochondrial genomes: concordance with fossil and nuclear DNA evidence. Journal of Human Evolution, 48(3), 237–257. https://doi.org/10.1016/j.jhevol.2004.11.007
Roos, C., Zinner, D., Kubatko, L. S., Schwarz, C., Yang, M., Meyer, D., Nash, S. D., Xing, J., Batzer, M. A., Brameier, M., Leendertz, F. H., Ziegler, T., Perwitasari-Farajallah, D., Nadler, T., Walter, L., & Osterholz, M. (2011). Nuclear versus mitochondrial DNA: evidence for hybridization in colobine monkeys. BMC Evolutionary Biology, 11(1). https://doi.org/10.1186/1471-2148-11-77
Sterner, K. N., Raaum, R. L., Zhang, Y.-P., Stewart, C.-B., & Disotell, T. R. (2006). Mitochondrial data support an odd-nosed colobine clade. Molecular Phylogenetics and Evolution, 40(1), 1–7. https://doi.org/10.1016/j.ympev.2006.01.017
Ting, N. (2008). Mitochondrial relationships and divergence dates of the African colobines: evidence of Miocene origins for the living colobus monkeys. Journal of Human Evolution, 55: 312–325.
