# Supplementary material for: Likweli: A remarkable new species of Colobus monkey from the Lomami National Park, Democratic Republic of Congo
Source: PLoS One. 2026 Jul 15;21(7):e0349857. doi: 10.1371/journal.pone.0349857 (PMC13372154; doi:10.1371/journal.pone.0349857)
Supplement: S3 Table — (XLSX) [file pone.0349857.s010.xlsx]

## Sheet: S3 Table
S3 Table. Field measures of Colobus congoensis specimens.
YPM Number	Type	Field ID	Sex	Molar eruption	Total length (cm)	Tail length (cm)	Hind foot (cm)	Ear pinnae length (cm)	Mass (kg)	Specimen
YPM MAM 17307	Holotype	JH30	Male	M3	127	70	16	3.9	6.9	tissue, skin, skeleton
YPM MAM 17306	Paratype	JH28	Female*	M3	128	73	15.2	3.6	7.4	tissue, skin, skeleton
YPM MAM 17308	Paratype	JH31	Female*	M3	135	82	16.5	3.6	7.4	tissue, skin, skeleton
*Both adult females were gravid
