# Supplementary material for: Likweli: A remarkable new species of Colobus monkey from the Lomami National Park, Democratic Republic of Congo
Source: PLoS One. 2026 Jul 15;21(7):e0349857. doi: 10.1371/journal.pone.0349857 (PMC13372154; doi:10.1371/journal.pone.0349857)
Supplement: S4 Table — (XLSX) [file pone.0349857.s011.xlsx]

## Sheet: S4 Table
S4 Table. Field observations of Colobus congoensis.
observation ID	observation class	indicator	number of likweli	forest stratum	group composition	number of species	likweli	angolensis	parmentieri	number of individuals of other primate species*	total mixed-species group size	percent grp likweli
1	transect	seen	2		polyspecific	3	2			24	26	7.69231
2	transect	seen	8		monospecific	1
3	transect	seen	8		polyspecific	3	8	1		2	11	72.7273
4	transect	voc
5	terrestrial patrol	seen	5		polyspecific	2	5		7		12	41.6667
6	transect	voc
7	transect	seen	10
8	directed search	voc
9	directed search	seen	15	canopy	polyspecific	4	15			21	36	41.6667
10	transect	seen	10		polyspecific	2	10	3			13	76.9231
11	transect	seen	1		monospecific	1
12	transect	seen	9		monospecific	1
13	transect	seen	15		polyspecific	3	15			18	33	45.4545
14	transect	seen	7		polyspecific	2	7			5	12	58.3333
15	transect	seen	9		polyspecific	3	9			17	26	34.6154
16	transect	seen	9		polyspecific	3	9			7	16	56.25
17	terrestrial patrol	seen	2		monospecific	1
18	terrestrial patrol	seen	1		monospecific	1
19	terrestrial patrol	voc
20	terrestrial patrol	seen	7		polyspecific	3	7			1	8	87.5
21	transect	seen	10		polyspecific	2	10			5	15	66.6667
22	transect	seen	4		monospecific	1
23	directed search	seen	2		monospecific	1
24	transect	voc
25	transect	seen	1		polyspecific	4	1			12	13	7.69231
26	terrestrial patrol	seen	5		polyspecific	2	5			7	12	41.6667
27	directed search	seen	2
28	directed search	seen	6		monospecific	1
29	directed search	seen	5
30	directed search	seen	8
31	directed search	seen	2
32	directed search	seen	7
33	terrestrial patrol	voc
34	directed search	seen	2
35	terrestrial patrol	seen	10
36	terrestrial patrol	seen	15		monospecific	1
37	terrestrial patrol	seen	10	canopy to understory	polyspecific	2	10			≥1
38	terrestrial patrol	seen	3
39	terrestrial patrol	seen	7
40	terrestrial patrol	seen	12
41	terrestrial patrol	seen	13
42	terrestrial patrol	seen	9
43	riverine	seen
44	directed search	seen	2		polyspecific	2	2			≥1
45	terrestrial patrol	seen	2		monospecific	1
46	terrestrial patrol	seen	5	understory, ground	monospecific	1
47	terrestrial patrol	seen	2	canopy	monospecific	1
48	terrestrial patrol	seen	8
49	terrestrial patrol	seen	3	Canopy	polyspecific	3	3			≥2
50	terrestrial patrol	seen	5	Canopy	polyspecific	3	5			≥2
51	terrestrial patrol	seen	2	Canopy	polyspecific	4	2			≥3
52	directed search	seen	1		polyspecific	3	1			≥2
53	directed search	seen	8		polyspecific	4	8			≥3
54	riverine	seen	4		polyspecific	4	4			≥3
55	directed search	seen	10		polyspecific	6	10			≥5
56	riverine	seen	10	mid canopy	monospecific	1
57	riverine	seen	4	canopy	monospecific	1
58	directed search	seen	2	canopy	polyspecific	2	2			1	3	66.6667
59	directed search	seen	6	canopy	polyspecific	3	6			18	24	25
60	directed search	seen	6	canopy	monospecific	1
61	transect	seen	7
62	transect	seen	5		polyspecific	2				11	11	0
63	terrestrial patrol	seen	1
64	terrestrial patrol	voc
65	terrestrial patrol	voc
66	riverine	seen	7
67	transect	seen	5	mid story
68	transect	seen	6	low mid story
69	transect	seen	9	canopy
70	transect	voc
71	transect	voc
72	transect	voc
73	transect	voc
74	terrestrial patrol	seen	1
75	terrestrial patrol	seen	8
76	terrestrial patrol	voc
77	terrestrial patrol	seen	6
78	terrestrial patrol	voc
79	directed search	voc
80	transect	seen	5		polyspecific	4	5			9	14	35.7143
81	transect	seen	1		polyspecific	5	1			35	36	2.77778
82	transect	seen	4		polyspecific	3	4			2	6	66.6667
83	transect	seen	1		polyspecific	3	1	1		8	10	10
84	transect	seen	8		polyspecific	3	8			16	24	33.3333
85	terrestrial patrol	seen	2		polyspecific	2	2			2	4	50
86	directed search	seen	18	canopy	polyspecific	5	18			36	54	33.3333
87	directed search	seen	4	canopy	polyspecific	3	4			4	8	50
88	directed search	seen	3	canopy	polyspecific	5	3			21	24	12.5
89	directed search	seen	6	canopy	polyspecific	4	6			23	29	20.6897
90	terrestrial patrol	seen	4	canopy	polyspecific	3	4			11	15	26.6667
91	terrestrial patrol	seen	3	canopy	polyspecific	4	3			26	29	10.3448
92	terrestrial patrol	seen	4	canopy	polyspecific	4	4	6		8	18	22.2222
93	terrestrial patrol	seen	5	canopy	polyspecific	2	5			5	10	50
94	transect	seen	6	canopy	polyspecific	5	6			45	51	11.7647
95	transect	seen	2	canopy	polyspecific	4	2			25	27	7.40741
96	transect	seen	3	canopy	polyspecific	5	3			48	51	5.88235
97	transect	seen	15	canopy	polyspecific	4	15			26	41	36.5854
98	terrestrial patrol	seen	9	canopy	polyspecific	3	9			13	22	40.9091
99	transect	seen	7		polyspecific	4	7			3	10	70
100	transect	seen	20		polyspecific	3	20			27	47	42.5532
101	transect	seen	18		monospecific	1
102	directed search	seen	2	canopy	polyspecific	3	2			2	4	50
103	directed search	seen	4	canopy	monospecific	1
104	dawn call count	voc
105	dawn call count	voc
106	dawn call count	voc
107	dawn call count	voc
108	dawn call count	voc
109	dawn call count	voc
110	dawn call count	voc
111	dawn call count	voc
112	dawn call count	voc
113	dawn call count	voc
114	directed search	seen	5	canopy	monospecific	1
* For some mixed-group encounters, total count of individuals of other species was not determined.
